# Supplementary material for: Evaluation of wound healing and anti-inflammatory activity of hydro-alcoholic extract and solvent fractions of the leaves of Clerodendrum myricoides (Lamiaceae) in mice
Source: PLoS One. 2024 Jul 10;19(7):e0306766. doi: 10.1371/journal.pone.0306766 (PMC11236120; doi:10.1371/journal.pone.0306766)
Supplement: S1 File — (XLSX) [file pone.0306766.s001.xlsx]

## Sheet: excision wound model in mice
		Table 2: Wound healing activity of extract of the leaves of Clerodendrum myricoideson excision wound model in mice
Test Groups	Treatment group	Mice ID	Day 2	%wc	Day 4	%wc	Day 6	%wc	Day 8	%wc	Day 10	%wc	Day 12	%wc	Day 14	%wc	Day 16	%wc
		M1	284	5.33333	263	12.3333	221	26.3333	190	36.6667	124	58.6667	92	69.3333	58	80.6667	31	89.6667
	simple ointment	M2	277	7.66667	248	17.3333	211	29.6667	185	38.3333	117	61	87	71	53	82.3333	26	91.3333
SO		M3	281	6.33333	260	13.3333	218	27.3333	190	36.6667	121	59.6667	89	70.3333	55	81.6667	23	92.3333
		M4	292	2.66667	264	12	227	24.3333	197	34.3333	130	56.6667	97	67.6667	63	79	33	89
		M5	275	8.33333	246	18	208	30.6667	176	41.3333	112	62.6667	81	73	47	84.3333	21	93
		M6	283	5.66667	242	19.3333	200	33.3333	173	42.3333	109	63.6667	79	73.6667	43	85.6667	24	92
	5% crude extract	M1	280	6.66667	254	15.3333	183	39	119	60.3333	74	75.3333	45	85	17	94.3333	7	97.6667
		M2	282	6	256	14.6667	188	37.3333	125	58.3333	80	73.3333	48	84	19	93.6667	9	97
5% Extract		M3	279	7	250	16.6667	164	45.3333	101	66.3333	60	80	25	91.6667	11	96.3333	5	98.3333
		M4	264	12	234	22	156	48	97	67.6667	57	81	32	89.3333	16	94.6667	5	98.3333
		M5	267	11	240	20	161	46.3333	94	68.6667	54	82	30	90	18	94	8	97.3333
		M6	267	11	241	19.6667	153	49	83	72.3333	55	81.6667	33	89	19	93.6667	9	97
		M1	280	6.66667	222	26	143	52.3333	92	69.3333	53	82.3333	22	92.6667	6	98	0	100
	10% crude extract	M2	270	10	208	30.6667	133	55.6667	74	75.3333	43	85.6667	13	95.6667	0	100	0	100
10% Extract		M3	272	9.33333	209	30.3333	134	55.3333	76	74.6667	46	84.6667	17	94.3333	5	98.3333	0	100
		M4	275	8.33333	213	29	140	53.3333	85	71.6667	48	84	18	94	5	98.3333	0	100
		M5	279	7	223	25.6667	138	54	83	72.3333	50	83.3333	20	93.3333	6	98	0	100
		M6	282	6	224	25.3333	140	53.3333	84	72	51	83	23	92.3333	9	97	0	100
		M1	275	8.33333	221	26.3333	141	53	87	71	47	84.3333	23	92.3333	8	97.3333	0	100
		M2	272	9.33333	218	27.3333	136	54.6667	59	80.3333	41	86.3333	18	94	0	100	0	100
Positive Control	Nitrofurazone 0.2 (w/v)	M3	279	7	228	24	147	51	93	69	50	83.3333	26	91.3333	10	96.6667	3	99
		M4	269	10.3333	212	29.3333	140	53.3333	63	79	43	85.6667	20	93.3333	3	99	0	100
		M5	269	10.3333	214	28.6667	143	52.3333	89	70.3333	47	84.3333	21	93	4	98.6667	0	100
		M6	279	7	230	23.3333	150	50	96	68	54	82	24	92	9	97	3	99
		m=mice: %wc= % of wound contraction: NB. days indicate measured wound area
		% of wound contraction =						*100
		Initial wound area was 300 mm2

## Sheet: solvent fraction excision wound
	Table 3: Wound healing activity of solvent fractions of the leaves of Clerodendrum myricoides on excision wound model in mice
Treatment group	Mice ID	Day 2	%wc	day 4	%wc	day 6	%wc	day 8	%wc	day 10	%wc	day 12	%wc	day 14	%wc	day 16	%wc
	M1	269		251	16.3333	207	31	168	44	128	57.3333	80	73.3333	51	83	24	92
	M2	270	10	253	15.6667	209	30.3333	167	44.3333	127	57.6667	78	74	52	82.6667	25	91.6667
SO	M3	271	9.66667	255	15	208	30.6667	168	44	128	57.3333	79	73.6667	52	82.6667	25	91.6667
	M4	273	9	257	14.3333	212	29.3333	173	42.3333	133	55.6667	84	72	57	81	30	90
	M5	281	6.33333	261	13	218	27.3333	178	40.6667	138	54	89	70.3333	60	80	33	89
	M6	279	7	258	14	215	28.3333	176	41.3333	136	54.6667	83	72.3333	58	80.6667	31	89.6667
ethyl acetate 5%	M1	270	10	250	16.6667	207	31	157	47.6667	115	61.6667	65	78.3333	34	88.6667	18	94
fraction	M2	279	7	252	16	209	30.3333	161	46.3333	117	61	67	77.6667	36	88	11	96.3333
	M3	272	9.33333	249	17	207	31	157	47.6667	115	61.6667	65	78.3333	34	88.6667	11	96.3333
	M4	282	6	254	15.3333	211	29.6667	161	46.3333	120	60	70	76.6667	36	88	18	94
	M5	269	10.3333	247	17.6667	203	32.3333	152	49.3333	110	63.3333	60	80	29	90.3333	16	94.6667
	M6	265	11.6667	241	19.6667	197	34.3333	147	51	105	65	55	81.6667	24	92	12	96
ethyl acetate 10%	M1	278	7.33333	252	16	206	31.3333	156	48	110	63.3333	64	78.6667	33	89	12	96
fraction	M2	263	12.3333	243	19	197	34.3333	147	51	105	65	55	81.6667	22	92.6667	14	95.3333
	M3	268	10.6667	247	17.6667	198	34	149	50.3333	103	65.6667	57	81	23	92.3333	12	96
	M4	273	9	252	16	206	31.3333	156	48	109	63.6667	63	79	32	89.3333	14	95.3333
	M5	269	10.3333	246	18	201	33	151	49.6667	104	65.3333	58	80.6667	27	91	7	97.6667
	M6	273	9	249	17	203	32.3333	154	48.6667	107	64.3333	61	79.6667	29	90.3333	3	99
n- hexan 5%	M1	282	6	252	16	207	31	157	47.6667	116	61.3333	64	78.6667	33	89	15	95
fraction	M2	287	4.33333	251	16.3333	207	31	156	48	107	64.3333	55	81.6667	24	92	13	95.6667
	M3	268	10.6667	239	20.3333	194	35.3333	144	52	96	68	44	85.3333	13	95.6667	3	99
	M4	278	7.33333	247	17.6667	202	32.6667	152	49.3333	105	65	55	81.6667	24	92	10	96.6667
	M5	261	13	241	19.6667	197	34.3333	147	51	97	67.6667	46	84.6667	15	95	5	98.3333
	M6	271	9.66667	254	15.3333	209	30.3333	159	47	111	63	61	79.6667	30	90	7	97.6667
n hexan 10%	M1	274	8.66667	249	17	207	31	153	49	103	65.6667	53	82.3333	22	92.6667	11	96.3333
fraction	M2	271	9.66667	244	18.6667	199	33.6667	149	50.3333	100	66.6667	50	83.3333	19	93.6667	2	99.3333
	M3	284	5.33333	256	14.6667	211	29.6667	161	46.3333	112	62.6667	61	79.6667	31	89.6667	15	95
	M4	263	12.3333	237	21	194	35.3333	143	52.3333	93	69	43	85.6667	12	96	3	99
	M5	263	12.3333	238	20.6667	193	35.6667	144	52	94	68.6667	43	85.6667	12	96	3	99
	M6	275	8.33333	251	16.3333	206	31.3333	156	48	107	64.3333	57	81	26	91.3333	8	97.3333
Aquous 5%	M1	276	8	252	16	204	32	152	49.3333	105	65	58	80.6667	25	91.6667	3	99
fraction	M2	282	6	253	15.6667	206	31.3333	154	48.6667	103	65.6667	57	81	24	92	0	100
	M3	271	9.66667	252	16	205	31.6667	153	49	102	66	55	81.6667	22	92.6667	11	96.3333
	M4	263	12.3333	240	20	192	36	142	52.6667	92	69.3333	43	85.6667	10	96.6667	2	99.3333
	M5	262	12.6667	239	20.3333	191	36.3333	139	53.6667	88	70.6667	41	86.3333	8	97.3333	0	100
	M6	265	11.6667	242	19.3333	193	35.6667	141	53	90	70	42	86	9	97	5	98.3333
Aquous10%	M1	279	7	249	17	197	34.3333	143	52.3333	87	71	42	86	17	94.3333	0	100
fraction	M2	273	9	245	18.3333	192	36	137	54.3333	81	73	34	88.6667	9	97	0	100
	M3	251	16.3333	233	22.3333	179	40.3333	124	58.6667	69	77	23	92.3333	4	98.6667	0	100
	M4	256	14.6667	237	21	184	38.6667	128	57.3333	73	75.6667	28	90.6667	0	100	0	100
	M5	269	10.3333	242	19.3333	189	37	134	55.3333	80	73.3333	34	88.6667	9	97	0	100
	M6	264	12	236	21.3333	182	39.3333	127	57.6667	72	76	27	91	0	100	0	100
Nitrofurazone 0.2 (w/v)	M1	265	11.6667	234	22	179	40.3333	123	59	67	77.6667	22	92.6667	3	99	0	100
	M2	274	8.66667	244	18.6667	191	36.3333	136	54.6667	81	73	36	88	11	96.3333	0	100
	M3	279	7	247	17.6667	193	35.6667	138	54	83	72.3333	38	87.3333	13	95.6667	0	100
	M4	250	16.6667	232	22.6667	179	40.3333	125	58.3333	70	76.6667	25	91.6667	0	100	0	100
	M5	255	15	239	20.3333	183	39	128	57.3333	73	75.6667	28	90.6667	0	100	0	100
	M6	261	13	237	21	182	39.3333	127	57.6667	72	76	27	91	0	100	0	100
	m=mice			%wc= % of wound contraction: NB. days indicate measured wound area
	NF= nitrofurazone							% of wound contraction =						*100
	so=simple ointment

## Sheet: Epithelialization in excision
Figure 2: Effect of extract on period of epithelialization in excision wound. (A)= period of epithelialization, (B)= Percentage reduction in the period of epithelialization.
Treatment Groups	Mice Id	Epithelization period (days											A					B
	M1	21			Report
	M2	24			mean epitalizatio day
Simple ointment	M3	19				Mean
	M4	20			simpel ointment	21.16
	M5	22			5%CEO	18.33
	M6	21			10%CEO	15.33
	M1	20			NFO 0.2 %	16
	M2	19
5% crude Extract	M3	17
	M4	17			% reduction in the period of epithelialization
	M5	18
	M6	19			simpel ointment	_					Figure 2: Effect of extract on period of epithelialization in excision wound. (A)= period of epithelialization, (B)= Percentage reduction in the period of epithelialization.
	M1	15			5%CEO	13.37
	M2	16			10%CEO	27.55
10% crude Extract	M3	14			NFO	24.38
	M4	16
	M5	15			% reduction in the period of epithelialization== mean epitalizatio day of simple ointment-mean epitalizatio day of test group/mean epitalizatio day of simple ointment*100
	M6	16
	M1	16
	M2	14
Nitrofurazone 0.2 (w/v)	M3	17
	M4	16
	M5	16
	M6	17

## Sheet: Epith exci fraction
Table 4: Wound healing activity of extract of the leaves of Clerodendrum myricoides solvent fraction on period of epithelialization
Treatment group	Mice ID	Epithelilization period(days)
	M1	20
	M2	21			Treatment group	Mean period of epithelialization in days	% decrease in the period of epithelialization
SO	M3	22			so	20.5	-
	M4	18			EAF5%	18.3333	10.58
	M5	19			EAF10%	18	12.19
	M6	23			N-HF5	17.3333	15.46
ethyl acetate 5%	M1	19			N-HF10%	17.3333	15.46
fraction	M2	18			AQU5%	16.6667	18.68
	M3	17			AQU10%	15.3333	25.21
	M4	19			NF0.2%	15	26.82
	M5	18
	M6	19
ethyl acetate 10%	M1	18			% reduction in the period of epithelialization== mean epitalizatio day of simple ointment-mean epitalizatio day of test group/mean epitalizatio day of simple ointment*100
fraction	M2	17
	M3	18
	M4	19
	M5	18
	M6	18
n hexan 5%	M1	17
fraction	M2	17
	M3	18
	M4	17
	M5	18
	M6	17
n hexane 10%	M1	17
fraction	M2	17
	M3	17
	M4	18
	M5	17
	M6	18
Aquous 5%	M1	17
fraction	M2	17
	M3	16
	M4	17
	M5	16
	M6	17
Aquous10%	M1	14
fraction	M2	16
	M3	14
	M4	16
	M5	16
	M6	16
Nitrofurazone 0.2 (w/v)	M1	16
	M2	14
	M3	14
	M4	16
	M5	14
	M6	16
	m=mice
	NF=Nitrofurazone

## Sheet:  INCISION 1
Table 6: Wound healing activity of extract of the leaves of Clerodendrum myricoides on tensile strength of incision wound model
Treatment Group	Mice Id	Breaking Strength (gm)
	M1	235
Left Untreated	M2	202			Table 6: Wound healing activity of extract of the leaves of Clerodendrum myricoides on tensile strength of incision wound model
	M3	226
	M4	208			Group	Mean tensile strength ± SEM	Percent increase of tensile strength
	M5	200			Untreated	210.16	-
	M6	190			Simple ointment	218	3.73
Simple ointment	M1	218			5% (w/w) extract ointment	266.83	22.39
	M2	217			10% (w/w) extract ointment	343.5	57.56
	M3	212			0.2% (w/v) Nitrofurazone ointment	356.8	63.66
	M4	216
	M5	221
	M6	224
	M1	257			Percent tensile strength (TS) of the extract or fraction (%) =
5% crude Extract	M2	265
	M3	283			Percent strength of the positive control (%) =
	M4	273
	M5	275			Percent strength of simple ointment (%) =
	M6	248
	M1	296			Where SO=simple ointment and Lu=left untreated
10% crude Extract	M2	314
	M3	360
	M4	354
	M5	375
	M6	362
	M1	356
Nitrofurazone oint	M2	312
0.002	M3	370
	M4	362
	M5	367
	M6	374

## Sheet: burn wound model in mice 
		Table 7: Wound healing activity of extract of the leaves of Clerodendrum myricoides on burn wound model in mice
Test Groups	Treatment group	mice id	Day 2	%wc	Day 4	%wc	Day 6	%wc	Day 8	%wc	Day 10	%wc	Day 12	%wc	Day 14	%wc	Day 16	%wc	Day 18	%wc	Day 20	%wc
	simple ointment	M1	291	3	280	6.66667	268	10.6667	257	14.3333	205	31.6667	162	46	117	61	87	71	47	84.3333	23	92.3333
		M2	288	4	278	7.33333	266	11.3333	256	14.6667	207	31	167	44.3333	121	59.6667	92	69.3333	50	83.3333	26	91.3333
SO		M3	296	1.33333	286	4.66667	270	10	258	14	203	32.3333	150	50	107	64.3333	79	73.6667	38	87.3333	19	93.6667
		M4	287	4.33333	273	9	260	13.3333	251	16.3333	191	36.3333	134	55.3333	102	66	76	74.6667	36	88	16	94.6667
		M5	290	3.33333	287	4.33333	275	8.33333	261	13	210	30	170	43.3333	121	59.6667	98	67.3333	58	80.6667	30	90
		M6	288	4	279	7	266	11.3333	257	14.3333	205	31.6667	164	45.3333	118	60.6667	96	68	55	81.6667	26	91.3333
		M1	286	4.66667	275	8.33333	266	11.3333	252	16	184	38.6667	153	49	106	64.6667	73	75.6667	30	90	12	96
	5% crue extract	M2	291	3	273	9	264	12	250	16.6667	191	36.3333	134	55.3333	98	67.3333	68	77.3333	24	92	5	98.3333
5% Extract		M3	287	4.33333	274	8.66667	265	11.6667	251	16.3333	196	34.6667	138	54	102	66	70	76.6667	26	91.3333	11	96.3333
		M4	285	5	271	9.66667	258	14	244	18.6667	177	41	117	61	91	69.6667	62	79.3333	19	93.6667	0	100
		M5	292	2.66667	279	7	271	9.66667	254	15.3333	197	34.3333	138	54	100	66.6667	68	77.3333	23	92.3333	16	94.6667
		M6	287	4.33333	275	8.33333	264	12	253	15.6667	196	34.6667	137	54.3333	100	66.6667	66	78	21	93	0	100
		M1	296	1.33333	281	6.33333	267	11	248	17.3333	157	47.6667	106	64.6667	78	74	28	90.6667	11	96.3333	0	100
	10% crude extract	M2	287	4.33333	273	9	260	13.3333	239	20.3333	147	51	98	67.3333	70	76.6667	20	93.3333	7	97.6667	0	100
10% Extract		M3	290	3.33333	277	7.66667	263	12.3333	241	19.6667	153	49	102	66	71	76.3333	23	92.3333	9	97	0	100
		M4	284	5.33333	270	10	257	14.3333	235	21.6667	140	53.3333	93	69	63	79	17	94.3333	0	100	0	100
		M5	284	5.33333	271	9.66667	258	14	236	21.3333	143	52.3333	97	67.6667	69	77	19	93.6667	0	100	0	100
		M6	286	4.66667	274	8.66667	261	13	240	20	148	50.6667	100	66.6667	70	76.6667	21	93	0	100	0	100
		M1	290	3.33333	282	6	262	12.6667	241	19.6667	143	52.3333	103	65.6667	72	76	23	92.3333	6	98	0	100
		M2	294	2	272	9.33333	256	14.6667	237	21	140	53.3333	90	70	60	80	11	96.3333	0	100	0	100
Positive Control		M3	281	6.33333	268	10.6667	250	16.6667	227	24.3333	138	54	86	71.3333	53	82.3333	8	97.3333	0	100	0	100
	Nitrofurazone 0.2 (w/v)	M4	284	5.33333	271	9.66667	253	15.6667	234	22	138	54	88	70.6667	55	81.6667	9	97	0	100	0	100
		M5	286	4.66667	276	8	258	14	238	20.6667	143	52.3333	100	66.6667	71	76.3333	23	92.3333	7	97.6667	0	100
		M6	287	4.33333	275	8.33333	256	14.6667	236	21.3333	141	53	97	67.6667	67	77.6667	18	94	16	94.6667	0	100
				% of wound contraction =						*100
				Initial wound area was 300 mm2
																											0	0	0	0	0	0	0	0	0	0
																											0	0	0	0	0	0	0	0	0	0
																											0	0	0	0	0	0	0	0	0	0
																											0	0	0	0	0	0	0	0	0	0
																											0	0	0	0	0	0	0	0	0	0
																											0	0	0	0	0	0	0	0	0	0
																											0	0	0	0	0	0	0	0	0	0
																											0	0	0	0	0	0	0	0	0	0
																											0	0	0	0	0	0	0	0	0	0
																											0	0	0	0	0	0	0	0	0	0
																											0	0	0	0	0	0	0	0	0	0
																											0	0	0	0	0	0	0	0	0	0
																											0	0	0	0	0	0	0	0	0	0
																											0	0	0	0	0	0	0	0	0	0
																											0	0	0	0	0	0	0	0	0	0
																											0	0	0	0	0	0	0	0	0	0
																											0	0	0	0	0	0	0	0	0	0
																											0	0	0	0	0	0	0	0	0	0
																											0	0	0	0	0	0	0	0	0	0
																											0	0	0	0	0	0	0	0	0	0
																											0	0	0	0	0	0	0	0	0	0
																											0	0	0	0	0	0	0	0	0	0
																											0	0	0	0	0	0	0	0	0	0
																											0	0	0	0	0	0	0	0	0	0
																											0	0	0	0	0	0	0	0	0	0
																											0	0	0	0	0	0	0	0	0	0
																											0	0	0	0	0	0	0	0	0	0
																											0	0	0	0	0	0	0	0	0	0
																											0	0	0	0	0	0	0	0	0	0
																											0	0	0	0	0	0	0	0	0	0
																											0	0	0	0	0	0	0	0	0	0
																											0	0	0	0	0	0	0	0	0	0
																											0	0	0	0	0	0	0	0	0	0
																											0	0	0	0	0	0	0	0	0	0
																											0	0	0	0	0	0	0	0	0	0
																											0	0	0	0	0	0	0	0	0	0
																											0	0	0	0	0	0	0	0	0	0
																											0	0	0	0	0	0	0	0	0	0
																											0	0	0	0	0	0	0	0	0	0
																											0	0	0	0	0	0	0	0	0	0
																											0	0	0	0	0	0	0	0	0	0
																											0	0	0	0	0	0	0	0	0	0
																											0	0	0	0	0	0	0	0	0	0
																											0	0	0	0	0	0	0	0	0	0
																											0	0	0	0	0	0	0	0	0	0
																											0	0	0	0	0	0	0	0	0	0
																											0	0	0	0	0	0	0	0	0	0
																											0	0	0	0	0	0	0	0	0	0
																											0	0	0	0	0	0	0	0	0	0
																											0	0	0	0	0	0	0	0	0	0
																											0	0	0	0	0	0	0	0	0	0
																											0	0	0	0	0	0	0	0	0	0
																											0	0	0	0	0	0	0	0	0	0
																											0	0	0	0	0	0	0	0	0	0
																											0	0	0	0	0	0	0	0	0	0
																											0	0	0	0	0	0	0	0	0	0
																											0	0	0	0	0	0	0	0	0	0
																											0	0	0	0	0	0	0	0	0	0
																											0	0	0	0	0	0	0	0	0	0
																											0	0	0	0	0	0	0	0	0	0
																											0	0	0	0	0	0	0	0	0	0
																											0	0	0	0	0	0	0	0	0	0
																											0	0	0	0	0	0	0	0	0	0
																											0	0	0	0	0	0	0	0	0	0
																											0	0	0	0	0	0	0	0	0	0
																											0	0	0	0	0	0	0	0	0	0
																											0	0	0	0	0	0	0	0	0	0
																											0	0	0	0	0	0	0	0	0	0
																											0	0	0	0	0	0	0	0	0	0
																											0	0	0	0	0	0	0	0	0	0
																											0	0	0	0	0	0	0	0	0	0
																											0	0	0	0	0	0	0	0	0	0
																											0	0	0	0	0	0	0	0	0	0
																											0	0	0	0	0	0	0	0	0	0
																											0	0	0	0	0	0	0	0	0	0
																											0	0	0	0	0	0	0	0	0	0
																											0	0	0	0	0	0	0	0	0	0
																											0	0	0	0	0	0	0	0	0	0
																											0	0	0	0	0	0	0	0	0	0
																											0	0	0	0	0	0	0	0	0	0
																											0	0	0	0	0	0	0	0	0	0
																											0	0	0	0	0	0	0	0	0	0
																											0	0	0	0	0	0	0	0	0	0
																											0	0	0	0	0	0	0	0	0	0
																											0	0	0	0	0	0	0	0	0	0
																											0	0	0	0	0	0	0	0	0	0
																											0	0	0	0	0	0	0	0	0	0
																											0	0	0	0	0	0	0	0	0	0
																											0	0	0	0	0	0	0	0	0	0
																											0	0	0	0	0	0	0	0	0	0
																											0	0	0	0	0	0	0	0	0	0
																											0	0	0	0	0	0	0	0	0	0
																											0	0	0	0	0	0	0	0	0	0
																											0	0	0	0	0	0	0	0	0	0
																											0	0	0	0	0	0	0	0	0	0
																											0	0	0	0	0	0	0	0	0	0
																											0	0	0	0	0	0	0	0	0	0
																											0	0	0	0	0	0	0	0	0	0
																											0	0	0	0	0	0	0	0	0	0
																											0	0	0	0	0	0	0	0	0	0
																											0	0	0	0	0	0	0	0	0	0
																											0	0	0	0	0	0	0	0	0	0
																											0	0	0	0	0	0	0	0	0	0
																											0	0	0	0	0	0	0	0	0	0
																											0	0	0	0	0	0	0	0	0	0
																											0	0	0	0	0	0	0	0	0	0
																											0	0	0	0	0	0	0	0	0	0
																											0	0	0	0	0	0	0	0	0	0
																											0	0	0	0	0	0	0	0	0	0
																											0	0	0	0	0	0	0	0	0	0
																											0	0	0	0	0	0	0	0	0	0
																											0	0	0	0	0	0	0	0	0	0
																											0	0	0	0	0	0	0	0	0	0
																											0	0	0	0	0	0	0	0	0	0
																											0	0	0	0	0	0	0	0	0	0
																											0	0	0	0	0	0	0	0	0	0
																											0	0	0	0	0	0	0	0	0	0
																											0	0	0	0	0	0	0	0	0	0
																											0	0	0	0	0	0	0	0	0	0
																											0	0	0	0	0	0	0	0	0	0
																											0	0	0	0	0	0	0	0	0	0
																											0	0	0	0	0	0	0	0	0	0
																											0	0	0	0	0	0	0	0	0	0
																											0	0	0	0	0	0	0	0	0	0
																											0	0	0	0	0	0	0	0	0	0
																											0	0	0	0	0	0	0	0	0	0
																											0	0	0	0	0	0	0	0	0	0
																											0	0	0	0	0	0	0	0	0	0
																											0	0	0	0	0	0	0	0	0	0
																											0	0	0	0	0	0	0	0	0	0
																											0	0	0	0	0	0	0	0	0	0
																											0	0	0	0	0	0	0	0	0	0
																											0	0	0	0	0	0	0	0	0	0
																											0	0	0	0	0	0	0	0	0	0
																											0	0	0	0	0	0	0	0	0	0
																											0	0	0	0	0	0	0	0	0	0
																											0	0	0	0	0	0	0	0	0	0
																											0	0	0	0	0	0	0	0	0	0
																											0	0	0	0	0	0	0	0	0	0
																											0	0	0	0	0	0	0	0	0	0
																											0	0	0	0	0	0	0	0	0	0
																											0	0	0	0	0	0	0	0	0	0
																											0	0	0	0	0	0	0	0	0	0
																											0	0	0	0	0	0	0	0	0	0
																											0	0	0	0	0	0	0	0	0	0
																											0	0	0	0	0	0	0	0	0	0
																											0	0	0	0	0	0	0	0	0	0
																											0	0	0	0	0	0	0	0	0	0
																											0	0	0	0	0	0	0	0	0	0
																											0	0	0	0	0	0	0	0	0	0
																											0	0	0	0	0	0	0	0	0	0
																											0	0	0	0	0	0	0	0	0	0
																											0	0	0	0	0	0	0	0	0	0
																											0	0	0	0	0	0	0	0	0	0
																											0	0	0	0	0	0	0	0	0	0
																											0	0	0	0	0	0	0	0	0	0
																											0	0	0	0	0	0	0	0	0	0
																											0	0	0	0	0	0	0	0	0	0
																											0	0	0	0	0	0	0	0	0	0
																											0	0	0	0	0	0	0	0	0	0
																											0	0	0	0	0	0	0	0	0	0
																											0	0	0	0	0	0	0	0	0	0
																											0	0	0	0	0	0	0	0	0	0
																											0	0	0	0	0	0	0	0	0	0
																											0	0	0	0	0	0	0	0	0	0
																											0	0	0	0	0	0	0	0	0	0
																											0	0	0	0	0	0	0	0	0	0
																											0	0	0	0	0	0	0	0	0	0
																											0	0	0	0	0	0	0	0	0	0
																											0	0	0	0	0	0	0	0	0	0
																											0	0	0	0	0	0	0	0	0	0
																											0	0	0	0	0	0	0	0	0	0
																											0	0	0	0	0	0	0	0	0	0
																											0	0	0	0	0	0	0	0	0	0
																											0	0	0	0	0	0	0	0	0	0
																											0	0	0	0	0	0	0	0	0	0
																											0	0	0	0	0	0	0	0	0	0
																											0	0	0	0	0	0	0	0	0	0
																											0	0	0	0	0	0	0	0	0	0
																											0	0	0	0	0	0	0	0	0	0
																											0	0	0	0	0	0	0	0	0	0
																											0	0	0	0	0	0	0	0	0	0
																											0	0	0	0	0	0	0	0	0	0
																											0	0	0	0	0	0	0	0	0	0
																											0	0	0	0	0	0	0	0	0	0
																											0	0	0	0	0	0	0	0	0	0
																											0	0	0	0	0	0	0	0	0	0
																											0	0	0	0	0	0	0	0	0	0
																											0	0	0	0	0	0	0	0	0	0
																											0	0	0	0	0	0	0	0	0	0
																											0	0	0	0	0	0	0	0	0	0
																											0	0	0	0	0	0	0	0	0	0
																											0	0	0	0	0	0	0	0	0	0
																											0	0	0	0	0	0	0	0	0	0
																											0	0	0	0	0	0	0	0	0	0
																											0	0	0	0	0	0	0	0	0	0
																											0	0	0	0	0	0	0	0	0	0
																											0	0	0	0	0	0	0	0	0	0
																											0	0	0	0	0	0	0	0	0	0
																											0	0	0	0	0	0	0	0	0	0
																											0	0	0	0	0	0	0	0	0	0
																											0	0	0	0	0	0	0	0	0	0
																											0	0	0	0	0	0	0	0	0	0
																											0	0	0	0	0	0	0	0	0	0
																											0	0	0	0	0	0	0	0	0	0
																											0	0	0	0	0	0	0	0	0	0
																											0	0	0	0	0	0	0	0	0	0
																											0	0	0	0	0	0	0	0	0	0
																											0	0	0	0	0	0	0	0	0	0
																											0	0	0	0	0	0	0	0	0	0
																											0	0	0	0	0	0	0	0	0	0
																											0	0	0	0	0	0	0	0	0	0
																											0	0	0	0	0	0	0	0	0	0
																											0	0	0	0	0	0	0	0	0	0
																											0	0	0	0	0	0	0	0	0	0
																											0	0	0	0	0	0	0	0	0	0
																											0	0	0	0	0	0	0	0	0	0
																											0	0	0	0	0	0	0	0	0	0
																											0	0	0	0	0	0	0	0	0	0
																											0	0	0	0	0	0	0	0	0	0
																											0	0	0	0	0	0	0	0	0	0
																											0	0	0	0	0	0	0	0	0	0
																											0	0	0	0	0	0	0	0	0	0
																											0	0	0	0	0	0	0	0	0	0
																											0	0	0	0	0	0	0	0	0	0
																											0	0	0	0	0	0	0	0	0	0
																											0	0	0	0	0	0	0	0	0	0
																											0	0	0	0	0	0	0	0	0	0
																											0	0	0	0	0	0	0	0	0	0
																											0	0	0	0	0	0	0	0	0	0
																											0	0	0	0	0	0	0	0	0	0
																											0	0	0	0	0	0	0	0	0	0
																											0	0	0	0	0	0	0	0	0	0
																											0	0	0	0	0	0	0	0	0	0
																											0	0	0	0	0	0	0	0	0	0
																											0	0	0	0	0	0	0	0	0	0
																											0	0	0	0	0	0	0	0	0	0
																											0	0	0	0	0	0	0	0	0	0
																											0	0	0	0	0	0	0	0	0	0
																											0	0	0	0	0	0	0	0	0	0
																											0	0	0	0	0	0	0	0	0	0
																											0	0	0	0	0	0	0	0	0	0
																											0	0	0	0	0	0	0	0	0	0
																											0	0	0	0	0	0	0	0	0	0
																											0	0	0	0	0	0	0	0	0	0
																											0	0	0	0	0	0	0	0	0	0
																											0	0	0	0	0	0	0	0	0	0
																											0	0	0	0	0	0	0	0	0	0
																											0	0	0	0	0	0	0	0	0	0
																											0	0	0	0	0	0	0	0	0	0
																											0	0	0	0	0	0	0	0	0	0
																											0	0	0	0	0	0	0	0	0	0
																											0	0	0	0	0	0	0	0	0	0
																											0	0	0	0	0	0	0	0	0	0
																											0	0	0	0	0	0	0	0	0	0
																											0	0	0	0	0	0	0	0	0	0
																											0	0	0	0	0	0	0	0	0	0
																											0	0	0	0	0	0	0	0	0	0
																											0	0	0	0	0	0	0	0	0	0
																											0	0	0	0	0	0	0	0	0	0
																											0	0	0	0	0	0	0	0	0	0
																											0	0	0	0	0	0	0	0	0	0
																											0	0	0	0	0	0	0	0	0	0
																											0	0	0	0	0	0	0	0	0	0
																											0	0	0	0	0	0	0	0	0	0
																											0	0	0	0	0	0	0	0	0	0
																											0	0	0	0	0	0	0	0	0	0
																											0	0	0	0	0	0	0	0	0	0
																											0	0	0	0	0	0	0	0	0	0
																											0	0	0	0	0	0	0	0	0	0
																											0	0	0	0	0	0	0	0	0	0
																											0	0	0	0	0	0	0	0	0	0
																											0	0	0	0	0	0	0	0	0	0
																											0	0	0	0	0	0	0	0	0	0
																											0	0	0	0	0	0	0	0	0	0
																											0	0	0	0	0	0	0	0	0	0
																											0	0	0	0	0	0	0	0	0	0
																											0	0	0	0	0	0	0	0	0	0
																											0	0	0	0	0	0	0	0	0	0
																											0	0	0	0	0	0	0	0	0	0
																											0	0	0	0	0	0	0	0	0	0
																											0	0	0	0	0	0	0	0	0	0
																											0	0	0	0	0	0	0	0	0	0
																											0	0	0	0	0	0	0	0	0	0
																											0	0	0	0	0	0	0	0	0	0
																											0	0	0	0	0	0	0	0	0	0
																											0	0	0	0	0	0	0	0	0	0
																											0	0	0	0	0	0	0	0	0	0
																											0	0	0	0	0	0	0	0	0	0
																											0	0	0	0	0	0	0	0	0	0
																											0	0	0	0	0	0	0	0	0	0
																											0	0	0	0	0	0	0	0	0	0
																											0	0	0	0	0	0	0	0	0	0
																											0	0	0	0	0	0	0	0	0	0
																											0	0	0	0	0	0	0	0	0	0
																											0	0	0	0	0	0	0	0	0	0
																											0	0	0	0	0	0	0	0	0	0
																											0	0	0	0	0	0	0	0	0	0
																											0	0	0	0	0	0	0	0	0	0
																											0	0	0	0	0	0	0	0	0	0
																											0	0	0	0	0	0	0	0	0	0
																											0	0	0	0	0	0	0	0	0	0
																											0	0	0	0	0	0	0	0	0	0
																											0	0	0	0	0	0	0	0	0	0
																											0	0	0	0	0	0	0	0	0	0
																											0	0	0	0	0	0	0	0	0	0
																											0	0	0	0	0	0	0	0	0	0
																											0	0	0	0	0	0	0	0	0	0
																											0	0	0	0	0	0	0	0	0	0
																											0	0	0	0	0	0	0	0	0	0
																											0	0	0	0	0	0	0	0	0	0
																											0	0	0	0	0	0	0	0	0	0
																											0	0	0	0	0	0	0	0	0	0
																											0	0	0	0	0	0	0	0	0	0
																											0	0	0	0	0	0	0	0	0	0
																											0	0	0	0	0	0	0	0	0	0
																											0	0	0	0	0	0	0	0	0	0
																											0	0	0	0	0	0	0	0	0	0
																											0	0	0	0	0	0	0	0	0	0
																											0	0	0	0	0	0	0	0	0	0
																											0	0	0	0	0	0	0	0	0	0
																											0	0	0	0	0	0	0	0	0	0
																											0	0	0	0	0	0	0	0	0	0
																											0	0	0	0	0	0	0	0	0	0
																											0	0	0	0	0	0	0	0	0	0
																											0	0	0	0	0	0	0	0	0	0
																											0	0	0	0	0	0	0	0	0	0
																											0	0	0	0	0	0	0	0	0	0
																											0	0	0	0	0	0	0	0	0	0
																											0	0	0	0	0	0	0	0	0	0
																											0	0	0	0	0	0	0	0	0	0
																											0	0	0	0	0	0	0	0	0	0
																											0	0	0	0	0	0	0	0	0	0
																											0	0	0	0	0	0	0	0	0	0
																											0	0	0	0	0	0	0	0	0	0
																											0	0	0	0	0	0	0	0	0	0
																											0	0	0	0	0	0	0	0	0	0
																											0	0	0	0	0	0	0	0	0	0
																											0	0	0	0	0	0	0	0	0	0
																											0	0	0	0	0	0	0	0	0	0
																											0	0	0	0	0	0	0	0	0	0
																											0	0	0	0	0	0	0	0	0	0
																											0	0	0	0	0	0	0	0	0	0
																											0	0	0	0	0	0	0	0	0	0
																											0	0	0	0	0	0	0	0	0	0
																											0	0	0	0	0	0	0	0	0	0
																											0	0	0	0	0	0	0	0	0	0
																											0	0	0	0	0	0	0	0	0	0
																											0	0	0	0	0	0	0	0	0	0
																											0	0	0	0	0	0	0	0	0	0
																											0	0	0	0	0	0	0	0	0	0
																											0	0	0	0	0	0	0	0	0	0
																											0	0	0	0	0	0	0	0	0	0
																											0	0	0	0	0	0	0	0	0	0
																											0	0	0	0	0	0	0	0	0	0
																											0	0	0	0	0	0	0	0	0	0
																											0	0	0	0	0	0	0	0	0	0
																											0	0	0	0	0	0	0	0	0	0
																											0	0	0	0	0	0	0	0	0	0
																											0	0	0	0	0	0	0	0	0	0
																											0	0	0	0	0	0	0	0	0	0
																											0	0	0	0	0	0	0	0	0	0
																											0	0	0	0	0	0	0	0	0	0
																											0	0	0	0	0	0	0	0	0	0
																											0	0	0	0	0	0	0	0	0	0
																											0	0	0	0	0	0	0	0	0	0
																											0	0	0	0	0	0	0	0	0	0
																											0	0	0	0	0	0	0	0	0	0
																											0	0	0	0	0	0	0	0	0	0
																											0	0	0	0	0	0	0	0	0	0
																											0	0	0	0	0	0	0	0	0	0
																											0	0	0	0	0	0	0	0	0	0
																											0	0	0	0	0	0	0	0	0	0
																											0	0	0	0	0	0	0	0	0	0
																											0	0	0	0	0	0	0	0	0	0
																											0	0	0	0	0	0	0	0	0	0
																											0	0	0	0	0	0	0	0	0	0
																											0	0	0	0	0	0	0	0	0	0
																											0	0	0	0	0	0	0	0	0	0
																											0	0	0	0	0	0	0	0	0	0
																											0	0	0	0	0	0	0	0	0	0
																											0	0	0	0	0	0	0	0	0	0
																											0	0	0	0	0	0	0	0	0	0
																											0	0	0	0	0	0	0	0	0	0
																											0	0	0	0	0	0	0	0	0	0
																											0	0	0	0	0	0	0	0	0	0
																											0	0	0	0	0	0	0	0	0	0
																											0	0	0	0	0	0	0	0	0	0
																											0	0	0	0	0	0	0	0	0	0
																											0	0	0	0	0	0	0	0	0	0
																											0	0	0	0	0	0	0	0	0	0
																											0	0	0	0	0	0	0	0	0	0
																											0	0	0	0	0	0	0	0	0	0
																											0	0	0	0	0	0	0	0	0	0
																											0	0	0	0	0	0	0	0	0	0
																											0	0	0	0	0	0	0	0	0	0
																											0	0	0	0	0	0	0	0	0	0
																											0	0	0	0	0	0	0	0	0	0
																											0	0	0	0	0	0	0	0	0	0
																											0	0	0	0	0	0	0	0	0	0
																											0	0	0	0	0	0	0	0	0	0
																											0	0	0	0	0	0	0	0	0	0
																											0	0	0	0	0	0	0	0	0	0
																											0	0	0	0	0	0	0	0	0	0
																											0	0	0	0	0	0	0	0	0	0
																											0	0	0	0	0	0	0	0	0	0
																											0	0	0	0	0	0	0	0	0	0
																											0	0	0	0	0	0	0	0	0	0
																											0	0	0	0	0	0	0	0	0	0
																											0	0	0	0	0	0	0	0	0	0
																											0	0	0	0	0	0	0	0	0	0
																											0	0	0	0	0	0	0	0	0	0
																											0	0	0	0	0	0	0	0	0	0
																											0	0	0	0	0	0	0	0	0	0
																											0	0	0	0	0	0	0	0	0	0
																											0	0	0	0	0	0	0	0	0	0
																											0	0	0	0	0	0	0	0	0	0
																											0	0	0	0	0	0	0	0	0	0
																											0	0	0	0	0	0	0	0	0	0
																											0	0	0	0	0	0	0	0	0	0
																											0	0	0	0	0	0	0	0	0	0
																											0	0	0	0	0	0	0	0	0	0
																											0	0	0	0	0	0	0	0	0	0
																											0	0	0	0	0	0	0	0	0	0
																											0	0	0	0	0	0	0	0	0	0
																											0	0	0	0	0	0	0	0	0	0
																											0	0	0	0	0	0	0	0	0	0
																											0	0	0	0	0	0	0	0	0	0
																											0	0	0	0	0	0	0	0	0	0
																											0	0	0	0	0	0	0	0	0	0
																											0	0	0	0	0	0	0	0	0	0
																											0	0	0	0	0	0	0	0	0	0
																											0	0	0	0	0	0	0	0	0	0
																											0	0	0	0	0	0	0	0	0	0
																											0	0	0	0	0	0	0	0	0	0
																											0	0	0	0	0	0	0	0	0	0
																											0	0	0	0	0	0	0	0	0	0
																											0	0	0	0	0	0	0	0	0	0
																											0	0	0	0	0	0	0	0	0	0
																											0	0	0	0	0	0	0	0	0	0
																											0	0	0	0	0	0	0	0	0	0
																											0	0	0	0	0	0	0	0	0	0
																											0	0	0	0	0	0	0	0	0	0
																											0	0	0	0	0	0	0	0	0	0
																											0	0	0	0	0	0	0	0	0	0
																											0	0	0	0	0	0	0	0	0	0
																											0	0	0	0	0	0	0	0	0	0
																											0	0	0	0	0	0	0	0	0	0
																											0	0	0	0	0	0	0	0	0	0
																											0	0	0	0	0	0	0	0	0	0
																											0	0	0	0	0	0	0	0	0	0
																											0	0	0	0	0	0	0	0	0	0
																											0	0	0	0	0	0	0	0	0	0
																											0	0	0	0	0	0	0	0	0	0
																											0	0	0	0	0	0	0	0	0	0
																											0	0	0	0	0	0	0	0	0	0
																											0	0	0	0	0	0	0	0	0	0
																											0	0	0	0	0	0	0	0	0	0
																											0	0	0	0	0	0	0	0	0	0
																											0	0	0	0	0	0	0	0	0	0
																											0	0	0	0	0	0	0	0	0	0
																											0	0	0	0	0	0	0	0	0	0
																											0	0	0	0	0	0	0	0	0	0
																											0	0	0	0	0	0	0	0	0	0
																											0	0	0	0	0	0	0	0	0	0
																											0	0	0	0	0	0	0	0	0	0
																											0	0	0	0	0	0	0	0	0	0
																											0	0	0	0	0	0	0	0	0	0
																											0	0	0	0	0	0	0	0	0	0
																											0	0	0	0	0	0	0	0	0	0
																											0	0	0	0	0	0	0	0	0	0
																											0	0	0	0	0	0	0	0	0	0
																											0	0	0	0	0	0	0	0	0	0
																											0	0	0	0	0	0	0	0	0	0
																											0	0	0	0	0	0	0	0	0	0
																											0	0	0	0	0	0	0	0	0	0
																											0	0	0	0	0	0	0	0	0	0
																											0	0	0	0	0	0	0	0	0	0
																											0	0	0	0	0	0	0	0	0	0
																											0	0	0	0	0	0	0	0	0	0
																											0	0	0	0	0	0	0	0	0	0
																											0	0	0	0	0	0	0	0	0	0
																											0	0	0	0	0	0	0	0	0	0
																											0	0	0	0	0	0	0	0	0	0
																											0	0	0	0	0	0	0	0	0	0
																											0	0	0	0	0	0	0	0	0	0
																											0	0	0	0	0	0	0	0	0	0
																											0	0	0	0	0	0	0	0	0	0
																											0	0	0	0	0	0	0	0	0	0
																											0	0	0	0	0	0	0	0	0	0
																											0	0	0	0	0	0	0	0	0	0
																											0	0	0	0	0	0	0	0	0	0
																											0	0	0	0	0	0	0	0	0	0
																											0	0	0	0	0	0	0	0	0	0
																											0	0	0	0	0	0	0	0	0	0
																											0	0	0	0	0	0	0	0	0	0
																											0	0	0	0	0	0	0	0	0	0
																											0	0	0	0	0	0	0	0	0	0
																											0	0	0	0	0	0	0	0	0	0
																											0	0	0	0	0	0	0	0	0	0
																											0	0	0	0	0	0	0	0	0	0
																											0	0	0	0	0	0	0	0	0	0
																											0	0	0	0	0	0	0	0	0	0
																											0	0	0	0	0	0	0	0	0	0
																											0	0	0	0	0	0	0	0	0	0
																											0	0	0	0	0	0	0	0	0	0
																											0	0	0	0	0	0	0	0	0	0
																											0	0	0	0	0	0	0	0	0	0
																											0	0	0	0	0	0	0	0	0	0
																											0	0	0	0	0	0	0	0	0	0
																											0	0	0	0	0	0	0	0	0	0
																											0	0	0	0	0	0	0	0	0	0
																											0	0	0	0	0	0	0	0	0	0
																											0	0	0	0	0	0	0	0	0	0
																											0	0	0	0	0	0	0	0	0	0
																											0	0	0	0	0	0	0	0	0	0
																											0	0	0	0	0	0	0	0	0	0
																											0	0	0	0	0	0	0	0	0	0
																											0	0	0	0	0	0	0	0	0	0
																											0	0	0	0	0	0	0	0	0	0
																											0	0	0	0	0	0	0	0	0	0
																											0	0	0	0	0	0	0	0	0	0
																											0	0	0	0	0	0	0	0	0	0
																											0	0	0	0	0	0	0	0	0	0
																											0	0	0	0	0	0	0	0	0	0
																											0	0	0	0	0	0	0	0	0	0
																											0	0	0	0	0	0	0	0	0	0
																											0	0	0	0	0	0	0	0	0	0
																											0	0	0	0	0	0	0	0	0	0
																											0	0	0	0	0	0	0	0	0	0
																											0	0	0	0	0	0	0	0	0	0
																											0	0	0	0	0	0	0	0	0	0
																											0	0	0	0	0	0	0	0	0	0
																											0	0	0	0	0	0	0	0	0	0
																											0	0	0	0	0	0	0	0	0	0
																											0	0	0	0	0	0	0	0	0	0
																											0	0	0	0	0	0	0	0	0	0
																											0	0	0	0	0	0	0	0	0	0
																											0	0	0	0	0	0	0	0	0	0
																											0	0	0	0	0	0	0	0	0	0
																											0	0	0	0	0	0	0	0	0	0
																											0	0	0	0	0	0	0	0	0	0
																											0	0	0	0	0	0	0	0	0	0
																											0	0	0	0	0	0	0	0	0	0
																											0	0	0	0	0	0	0	0	0	0
																											0	0	0	0	0	0	0	0	0	0
																											0	0	0	0	0	0	0	0	0	0
																											0	0	0	0	0	0	0	0	0	0
																											0	0	0	0	0	0	0	0	0	0
																											0	0	0	0	0	0	0	0	0	0
																											0	0	0	0	0	0	0	0	0	0
																											0	0	0	0	0	0	0	0	0	0
																											0	0	0	0	0	0	0	0	0	0
																											0	0	0	0	0	0	0	0	0	0
																											0	0	0	0	0	0	0	0	0	0
																											0	0	0	0	0	0	0	0	0	0
																											0	0	0	0	0	0	0	0	0	0
																											0	0	0	0	0	0	0	0	0	0
																											0	0	0	0	0	0	0	0	0	0
																											0	0	0	0	0	0	0	0	0	0
																											0	0	0	0	0	0	0	0	0	0
																											0	0	0	0	0	0	0	0	0	0
																											0	0	0	0	0	0	0	0	0	0
																											0	0	0	0	0	0	0	0	0	0
																											0	0	0	0	0	0	0	0	0	0
																											0	0	0	0	0	0	0	0	0	0
																											0	0	0	0	0	0	0	0	0	0
																											0	0	0	0	0	0	0	0	0	0
																											0	0	0	0	0	0	0	0	0	0
																											0	0	0	0	0	0	0	0	0	0
																											0	0	0	0	0	0	0	0	0	0
																											0	0	0	0	0	0	0	0	0	0
																											0	0	0	0	0	0	0	0	0	0
																											0	0	0	0	0	0	0	0	0	0
																											0	0	0	0	0	0	0	0	0	0
																											0	0	0	0	0	0	0	0	0	0
																											0	0	0	0	0	0	0	0	0	0
																											0	0	0	0	0	0	0	0	0	0
																											0	0	0	0	0	0	0	0	0	0
																											0	0	0	0	0	0	0	0	0	0
																											0	0	0	0	0	0	0	0	0	0
																											0	0	0	0	0	0	0	0	0	0
																											0	0	0	0	0	0	0	0	0	0
																											0	0	0	0	0	0	0	0	0	0
																											0	0	0	0	0	0	0	0	0	0
																											0	0	0	0	0	0	0	0	0	0
																											0	0	0	0	0	0	0	0	0	0
																											0	0	0	0	0	0	0	0	0	0
																											0	0	0	0	0	0	0	0	0	0
																											0	0	0	0	0	0	0	0	0	0
																											0	0	0	0	0	0	0	0	0	0
																											0	0	0	0	0	0	0	0	0	0
																											0	0	0	0	0	0	0	0	0	0
																											0	0	0	0	0	0	0	0	0	0
																											0	0	0	0	0	0	0	0	0	0
																											0	0	0	0	0	0	0	0	0	0
																											0	0	0	0	0	0	0	0	0	0
																											0	0	0	0	0	0	0	0	0	0
																											0	0	0	0	0	0	0	0	0	0
																											0	0	0	0	0	0	0	0	0	0
																											0	0	0	0	0	0	0	0	0	0
																											0	0	0	0	0	0	0	0	0	0
																											0	0	0	0	0	0	0	0	0	0
																											0	0	0	0	0	0	0	0	0	0
																											0	0	0	0	0	0	0	0	0	0
																											0	0	0	0	0	0	0	0	0	0
																											0	0	0	0	0	0	0	0	0	0
																											0	0	0	0	0	0	0	0	0	0
																											0	0	0	0	0	0	0	0	0	0
																											0	0	0	0	0	0	0	0	0	0
																											0	0	0	0	0	0	0	0	0	0
																											0	0	0	0	0	0	0	0	0	0
																											0	0	0	0	0	0	0	0	0	0
																											0	0	0	0	0	0	0	0	0	0
																											0	0	0	0	0	0	0	0	0	0
																											0	0	0	0	0	0	0	0	0	0
																											0	0	0	0	0	0	0	0	0	0
																											0	0	0	0	0	0	0	0	0	0
																											0	0	0	0	0	0	0	0	0	0
																											0	0	0	0	0	0	0	0	0	0
																											0	0	0	0	0	0	0	0	0	0
																											0	0	0	0	0	0	0	0	0	0
																											0	0	0	0	0	0	0	0	0	0
																											0	0	0	0	0	0	0	0	0	0
																											0	0	0	0	0	0	0	0	0	0
																											0	0	0	0	0	0	0	0	0	0
																											0	0	0	0	0	0	0	0	0	0
																											0	0	0	0	0	0	0	0	0	0
																											0	0	0	0	0	0	0	0	0	0
																											0	0	0	0	0	0	0	0	0	0
																											0	0	0	0	0	0	0	0	0	0
																											0	0	0	0	0	0	0	0	0	0
																											0	0	0	0	0	0	0	0	0	0
																											0	0	0	0	0	0	0	0	0	0
																											0	0	0	0	0	0	0	0	0	0
																											0	0	0	0	0	0	0	0	0	0
																											0	0	0	0	0	0	0	0	0	0
																											0	0	0	0	0	0	0	0	0	0
																											0	0	0	0	0	0	0	0	0	0
																											0	0	0	0	0	0	0	0	0	0
																											0	0	0	0	0	0	0	0	0	0
																											0	0	0	0	0	0	0	0	0	0
																											0	0	0	0	0	0	0	0	0	0
																											0	0	0	0	0	0	0	0	0	0
																											0	0	0	0	0	0	0	0	0	0
																											0	0	0	0	0	0	0	0	0	0
																											0	0	0	0	0	0	0	0	0	0
																											0	0	0	0	0	0	0	0	0	0
																											0	0	0	0	0	0	0	0	0	0
																											0	0	0	0	0	0	0	0	0	0
																											0	0	0	0	0	0	0	0	0	0
																											0	0	0	0	0	0	0	0	0	0
																											0	0	0	0	0	0	0	0	0	0
																											0	0	0	0	0	0	0	0	0	0
																											0	0	0	0	0	0	0	0	0	0
																											0	0	0	0	0	0	0	0	0	0
																											0	0	0	0	0	0	0	0	0	0
																											0	0	0	0	0	0	0	0	0	0
																											0	0	0	0	0	0	0	0	0	0
																											0	0	0	0	0	0	0	0	0	0
																											0	0	0	0	0	0	0	0	0	0
																											0	0	0	0	0	0	0	0	0	0
																											0	0	0	0	0	0	0	0	0	0
																											0	0	0	0	0	0	0	0	0	0
																											0	0	0	0	0	0	0	0	0	0
																											0	0	0	0	0	0	0	0	0	0
																											0	0	0	0	0	0	0	0	0	0
																											0	0	0	0	0	0	0	0	0	0
																											0	0	0	0	0	0	0	0	0	0
																											0	0	0	0	0	0	0	0	0	0
																											0	0	0	0	0	0	0	0	0	0
																											0	0	0	0	0	0	0	0	0	0
																											0	0	0	0	0	0	0	0	0	0
																											0	0	0	0	0	0	0	0	0	0
																											0	0	0	0	0	0	0	0	0	0
																											0	0	0	0	0	0	0	0	0	0
																											0	0	0	0	0	0	0	0	0	0
																											0	0	0	0	0	0	0	0	0	0
																											0	0	0	0	0	0	0	0	0	0
																											0	0	0	0	0	0	0	0	0	0
																											0	0	0	0	0	0	0	0	0	0
																											0	0	0	0	0	0	0	0	0	0
																											0	0	0	0	0	0	0	0	0	0
																											0	0	0	0	0	0	0	0	0	0
																											0	0	0	0	0	0	0	0	0	0
																											0	0	0	0	0	0	0	0	0	0
																											0	0	0	0	0	0	0	0	0	0
																											0	0	0	0	0	0	0	0	0	0
																											0	0	0	0	0	0	0	0	0	0
																											0	0	0	0	0	0	0	0	0	0
																											0	0	0	0	0	0	0	0	0	0
																											0	0	0	0	0	0	0	0	0	0
																											0	0	0	0	0	0	0	0	0	0
																											0	0	0	0	0	0	0	0	0	0
																											0	0	0	0	0	0	0	0	0	0
																											0	0	0	0	0	0	0	0	0	0
																											0	0	0	0	0	0	0	0	0	0
																											0	0	0	0	0	0	0	0	0	0
																											0	0	0	0	0	0	0	0	0	0
																											0	0	0	0	0	0	0	0	0	0
																											0	0	0	0	0	0	0	0	0	0
																											0	0	0	0	0	0	0	0	0	0
																											0	0	0	0	0	0	0	0	0	0
																											0	0	0	0	0	0	0	0	0	0
																											0	0	0	0	0	0	0	0	0	0
																											0	0	0	0	0	0	0	0	0	0
																											0	0	0	0	0	0	0	0	0	0
																											0	0	0	0	0	0	0	0	0	0
																											0	0	0	0	0	0	0	0	0	0
																											0	0	0	0	0	0	0	0	0	0
																											0	0	0	0	0	0	0	0	0	0
																											0	0	0	0	0	0	0	0	0	0
																											0	0	0	0	0	0	0	0	0	0
																											0	0	0	0	0	0	0	0	0	0
																											0	0	0	0	0	0	0	0	0	0
																											0	0	0	0	0	0	0	0	0	0
																											0	0	0	0	0	0	0	0	0	0
																											0	0	0	0	0	0	0	0	0	0
																											0	0	0	0	0	0	0	0	0	0
																											0	0	0	0	0	0	0	0	0	0
																											0	0	0	0	0	0	0	0	0	0
																											0	0	0	0	0	0	0	0	0	0
																											0	0	0	0	0	0	0	0	0	0
																											0	0	0	0	0	0	0	0	0	0
																											0	0	0	0	0	0	0	0	0	0
																											0	0	0	0	0	0	0	0	0	0
																											0	0	0	0	0	0	0	0	0	0
																											0	0	0	0	0	0	0	0	0	0
																											0	0	0	0	0	0	0	0	0	0
																											0	0	0	0	0	0	0	0	0	0
																											0	0	0	0	0	0	0	0	0	0
																											0	0	0	0	0	0	0	0	0	0
																											0	0	0	0	0	0	0	0	0	0
																											0	0	0	0	0	0	0	0	0	0
																											0	0	0	0	0	0	0	0	0	0
																											0	0	0	0	0	0	0	0	0	0
																											0	0	0	0	0	0	0	0	0	0
																											0	0	0	0	0	0	0	0	0	0
																											0	0	0	0	0	0	0	0	0	0
																											0	0	0	0	0	0	0	0	0	0
																											0	0	0	0	0	0	0	0	0	0
																											0	0	0	0	0	0	0	0	0	0
																											0	0	0	0	0	0	0	0	0	0
																											0	0	0	0	0	0	0	0	0	0
																											0	0	0	0	0	0	0	0	0	0
																											0	0	0	0	0	0	0	0	0	0
																											0	0	0	0	0	0	0	0	0	0
																											0	0	0	0	0	0	0	0	0	0
																											0	0	0	0	0	0	0	0	0	0
																											0	0	0	0	0	0	0	0	0	0
																											0	0	0	0	0	0	0	0	0	0
																											0	0	0	0	0	0	0	0	0	0
																											0	0	0	0	0	0	0	0	0	0
																											0	0	0	0	0	0	0	0	0	0
																											0	0	0	0	0	0	0	0	0	0
																											0	0	0	0	0	0	0	0	0	0
																											0	0	0	0	0	0	0	0	0	0
																											0	0	0	0	0	0	0	0	0	0
																											0	0	0	0	0	0	0	0	0	0
																											0	0	0	0	0	0	0	0	0	0
																											0	0	0	0	0	0	0	0	0	0
																											0	0	0	0	0	0	0	0	0	0
																											0	0	0	0	0	0	0	0	0	0
																											0	0	0	0	0	0	0	0	0	0
																											0	0	0	0	0	0	0	0	0	0
																											0	0	0	0	0	0	0	0	0	0
																											0	0	0	0	0	0	0	0	0	0
																											0	0	0	0	0	0	0	0	0	0
																											0	0	0	0	0	0	0	0	0	0
																											0	0	0	0	0	0	0	0	0	0
																											0	0	0	0	0	0	0	0	0	0
																											0	0	0	0	0	0	0	0	0	0
																											0	0	0	0	0	0	0	0	0	0
																											0	0	0	0	0	0	0	0	0	0
																											0	0	0	0	0	0	0	0	0	0
																											0	0	0	0	0	0	0	0	0	0
																											0	0	0	0	0	0	0	0	0	0
																											0	0	0	0	0	0	0	0	0	0
																											0	0	0	0	0	0	0	0	0	0
																											0	0	0	0	0	0	0	0	0	0
																											0	0	0	0	0	0	0	0	0	0
																											0	0	0	0	0	0	0	0	0	0
																											0	0	0	0	0	0	0	0	0	0
																											0	0	0	0	0	0	0	0	0	0
																											0	0	0	0	0	0	0	0	0	0
																											0	0	0	0	0	0	0	0	0	0
																											0	0	0	0	0	0	0	0	0	0
																											0	0	0	0	0	0	0	0	0	0
																											0	0	0	0	0	0	0	0	0	0
																											0	0	0	0	0	0	0	0	0	0
																											0	0	0	0	0	0	0	0	0	0
																											0	0	0	0	0	0	0	0	0	0
																											0	0	0	0	0	0	0	0	0	0
																											0	0	0	0	0	0	0	0	0	0
																											0	0	0	0	0	0	0	0	0	0
																											0	0	0	0	0	0	0	0	0	0
																											0	0	0	0	0	0	0	0	0	0
																											0	0	0	0	0	0	0	0	0	0
																											0	0	0	0	0	0	0	0	0	0
																											0	0	0	0	0	0	0	0	0	0
																											0	0	0	0	0	0	0	0	0	0
																											0	0	0	0	0	0	0	0	0	0
																											0	0	0	0	0	0	0	0	0	0
																											0	0	0	0	0	0	0	0	0	0
																											0	0	0	0	0	0	0	0	0	0
																											0	0	0	0	0	0	0	0	0	0
																											0	0	0	0	0	0	0	0	0	0
																											0	0	0	0	0	0	0	0	0	0
																											0	0	0	0	0	0	0	0	0	0
																											0	0	0	0	0	0	0	0	0	0
																											0	0	0	0	0	0	0	0	0	0
																											0	0	0	0	0	0	0	0	0	0
																											0	0	0	0	0	0	0	0	0	0
																											0	0	0	0	0	0	0	0	0	0
																											0	0	0	0	0	0	0	0	0	0
																											0	0	0	0	0	0	0	0	0	0
																											0	0	0	0	0	0	0	0	0	0
																											0	0	0	0	0	0	0	0	0	0
																											0	0	0	0	0	0	0	0	0	0
																											0	0	0	0	0	0	0	0	0	0
																											0	0	0	0	0	0	0	0	0	0
																											0	0	0	0	0	0	0	0	0	0
																											0	0	0	0	0	0	0	0	0	0
																											0	0	0	0	0	0	0	0	0	0
																											0	0	0	0	0	0	0	0	0	0
																											0	0	0	0	0	0	0	0	0	0
																											0	0	0	0	0	0	0	0	0	0
																											0	0	0	0	0	0	0	0	0	0
																											0	0	0	0	0	0	0	0	0	0
																											0	0	0	0	0	0	0	0	0	0
																											0	0	0	0	0	0	0	0	0	0
																											0	0	0	0	0	0	0	0	0	0
																											0	0	0	0	0	0	0	0	0	0
																											0	0	0	0	0	0	0	0	0	0
																											0	0	0	0	0	0	0	0	0	0
																											0	0	0	0	0	0	0	0	0	0
																											0	0	0	0	0	0	0	0	0	0
																											0	0	0	0	0	0	0	0	0	0
																											0	0	0	0	0	0	0	0	0	0
																											0	0	0	0	0	0	0	0	0	0
																											0	0	0	0	0	0	0	0	0	0
																											0	0	0	0	0	0	0	0	0	0
																											0	0	0	0	0	0	0	0	0	0
																											0	0	0	0	0	0	0	0	0	0
																											0	0	0	0	0	0	0	0	0	0
																											0	0	0	0	0	0	0	0	0	0
																											0	0	0	0	0	0	0	0	0	0
																											0	0	0	0	0	0	0	0	0	0
																											0	0	0	0	0	0	0	0	0	0
																											0	0	0	0	0	0	0	0	0	0
																											0	0	0	0	0	0	0	0	0	0
																											0	0	0	0	0	0	0	0	0	0
																											0	0	0	0	0	0	0	0	0	0
																											0	0	0	0	0	0	0	0	0	0
																											0	0	0	0	0	0	0	0	0	0
																											0	0	0	0	0	0	0	0	0	0
																											0	0	0	0	0	0	0	0	0	0
																											0	0	0	0	0	0	0	0	0	0
																											0	0	0	0	0	0	0	0	0	0
																											0	0	0	0	0	0	0	0	0	0
																											0	0	0	0	0	0	0	0	0	0
																											0	0	0	0	0	0	0	0	0	0
																											0	0	0	0	0	0	0	0	0	0
																											0	0	0	0	0	0	0	0	0	0
																											0	0	0	0	0	0	0	0	0	0
																											0	0	0	0	0	0	0	0	0	0
																											0	0	0	0	0	0	0	0	0	0
																											0	0	0	0	0	0	0	0	0	0
																											0	0	0	0	0	0	0	0	0	0
																											0	0	0	0	0	0	0	0	0	0
																											0	0	0	0	0	0	0	0	0	0
																											0	0	0	0	0	0	0	0	0	0
																											0	0	0	0	0	0	0	0	0	0
																											0	0	0	0	0	0	0	0	0	0
																											0	0	0	0	0	0	0	0	0	0
																											0	0	0	0	0	0	0	0	0	0
																											0	0	0	0	0	0	0	0	0	0
																											0	0	0	0	0	0	0	0	0	0
																											0	0	0	0	0	0	0	0	0	0
																											0	0	0	0	0	0	0	0	0	0
																											0	0	0	0	0	0	0	0	0	0
																											0	0	0	0	0	0	0	0	0	0
																											0	0	0	0	0	0	0	0	0	0
																											0	0	0	0	0	0	0	0	0	0
																											0	0	0	0	0	0	0	0	0	0
																											0	0	0	0	0	0	0	0	0	0
																											0	0	0	0	0	0	0	0	0	0
																											0	0	0	0	0	0	0	0	0	0
																											0	0	0	0	0	0	0	0	0	0
																											0	0	0	0	0	0	0	0	0	0
																											0	0	0	0	0	0	0	0	0	0
																											0	0	0	0	0	0	0	0	0	0
																											0	0	0	0	0	0	0	0	0	0
																											0	0	0	0	0	0	0	0	0	0
																											0	0	0	0	0	0	0	0	0	0
																											0	0	0	0	0	0	0	0	0	0
																											0	0	0	0	0	0	0	0	0	0
																											0	0	0	0	0	0	0	0	0	0
																											0	0	0	0	0	0	0	0	0	0
																											0	0	0	0	0	0	0	0	0	0
																											0	0	0	0	0	0	0	0	0	0
																											0	0	0	0	0	0	0	0	0	0
																											0	0	0	0	0	0	0	0	0	0
																											0	0	0	0	0	0	0	0	0	0
																											0	0	0	0	0	0	0	0	0	0
																											0	0	0	0	0	0	0	0	0	0
																											0	0	0	0	0	0	0	0	0	0
																											0	0	0	0	0	0	0	0	0	0
																											0	0	0	0	0	0	0	0	0	0
																											0	0	0	0	0	0	0	0	0	0
																											0	0	0	0	0	0	0	0	0	0
																											0	0	0	0	0	0	0	0	0	0
																											0	0	0	0	0	0	0	0	0	0
																											0	0	0	0	0	0	0	0	0	0
																											0	0	0	0	0	0	0	0	0	0
																											0	0	0	0	0	0	0	0	0	0
																											0	0	0	0	0	0	0	0	0	0
																											0	0	0	0	0	0	0	0	0	0
																											0	0	0	0	0	0	0	0	0	0
																											0	0	0	0	0	0	0	0	0	0
																											0	0	0	0	0	0	0	0	0	0
																											0	0	0	0	0	0	0	0	0	0
																											0	0	0	0	0	0	0	0	0	0
																											0	0	0	0	0	0	0	0	0	0
																											0	0	0	0	0	0	0	0	0	0
																											0	0	0	0	0	0	0	0	0	0
																											0	0	0	0	0	0	0	0	0	0
																											0	0	0	0	0	0	0	0	0	0
																											0	0	0	0	0	0	0	0	0	0
																											0	0	0	0	0	0	0	0	0	0
																											0	0	0	0	0	0	0	0	0	0
																											0	0	0	0	0	0	0	0	0	0
																											0	0	0	0	0	0	0	0	0	0
																											0	0	0	0	0	0	0	0	0	0
																											0	0	0	0	0	0	0	0	0	0
																											0	0	0	0	0	0	0	0	0	0
																											0	0	0	0	0	0	0	0	0	0
																											0	0	0	0	0	0	0	0	0	0
																											0	0	0	0	0	0	0	0	0	0
																											0	0	0	0	0	0	0	0	0	0
																											0	0	0	0	0	0	0	0	0	0
																											0	0	0	0	0	0	0	0	0	0
																											0	0	0	0	0	0	0	0	0	0
																											0	0	0	0	0	0	0	0	0	0
																											0	0	0	0	0	0	0	0	0	0
																											0	0	0	0	0	0	0	0	0	0
																											0	0	0	0	0	0	0	0	0	0
																											0	0	0	0	0	0	0	0	0	0
																											0	0	0	0	0	0	0	0	0	0
																											0	0	0	0	0	0	0	0	0	0
																											0	0	0	0	0	0	0	0	0	0
																											0	0	0	0	0	0	0	0	0	0
																											0	0	0	0	0	0	0	0	0	0
																											0	0	0	0	0	0	0	0	0	0
																											0	0	0	0	0	0	0	0	0	0
																											0	0	0	0	0	0	0	0	0	0
																											0	0	0	0	0	0	0	0	0	0
																											0	0	0	0	0	0	0	0	0	0
																											0	0	0	0	0	0	0	0	0	0
																											0	0	0	0	0	0	0	0	0	0
																											0	0	0	0	0	0	0	0	0	0
																											0	0	0	0	0	0	0	0	0	0
																											0	0	0	0	0	0	0	0	0	0
																											0	0	0	0	0	0	0	0	0	0
																											0	0	0	0	0	0	0	0	0	0
																											0	0	0	0	0	0	0	0	0	0
																											0	0	0	0	0	0	0	0	0	0
																											0	0	0	0	0	0	0	0	0	0
																											0	0	0	0	0	0	0	0	0	0
																											0	0	0	0	0	0	0	0	0	0
																											0	0	0	0	0	0	0	0	0	0
																											0	0	0	0	0	0	0	0	0	0
																											0	0	0	0	0	0	0	0	0	0
																											0	0	0	0	0	0	0	0	0	0
																											0	0	0	0	0	0	0	0	0	0
																											0	0	0	0	0	0	0	0	0	0
																											0	0	0	0	0	0	0	0	0	0
																											0	0	0	0	0	0	0	0	0	0
																											0	0	0	0	0	0	0	0	0	0
																											0	0	0	0	0	0	0	0	0	0
																											0	0	0	0	0	0	0	0	0	0
																											0	0	0	0	0	0	0	0	0	0
																											0	0	0	0	0	0	0	0	0	0
																											0	0	0	0	0	0	0	0	0	0
																											0	0	0	0	0	0	0	0	0	0
																											0	0	0	0	0	0	0	0	0	0
																											0	0	0	0	0	0	0	0	0	0
																											0	0	0	0	0	0	0	0	0	0
																											0	0	0	0	0	0	0	0	0	0
																											0	0	0	0	0	0	0	0	0	0
																											0	0	0	0	0	0	0	0	0	0
																											0	0	0	0	0	0	0	0	0	0
																											0	0	0	0	0	0	0	0	0	0
																											0	0	0	0	0	0	0	0	0	0
																											0	0	0	0	0	0	0	0	0	0
																											0	0	0	0	0	0	0	0	0	0
																											0	0	0	0	0	0	0	0	0	0
																											0	0	0	0	0	0	0	0	0	0
																											0	0	0	0	0	0	0	0	0	0
																											0	0	0	0	0	0	0	0	0	0
																											0	0	0	0	0	0	0	0	0	0
																											0	0	0	0	0	0	0	0	0	0
																											0	0	0	0	0	0	0	0	0	0
																											0	0	0	0	0	0	0	0	0	0
																											0	0	0	0	0	0	0	0	0	0
																											0	0	0	0	0	0	0	0	0	0
																											0	0	0	0	0	0	0	0	0	0
																											0	0	0	0	0	0	0	0	0	0
																											0	0	0	0	0	0	0	0	0	0
																											0	0	0	0	0	0	0	0	0	0
																											0	0	0	0	0	0	0	0	0	0
																											0	0	0	0	0	0	0	0	0	0
																											0	0	0	0	0	0	0	0	0	0
																											0	0	0	0	0	0	0	0	0	0
																											0	0	0	0	0	0	0	0	0	0
																											0	0	0	0	0	0	0	0	0	0
																											0	0	0	0	0	0	0	0	0	0
																											0	0	0	0	0	0	0	0	0	0
																											0	0	0	0	0	0	0	0	0	0
																											0	0	0	0	0	0	0	0	0	0
																											0	0	0	0	0	0	0	0	0	0
																											0	0	0	0	0	0	0	0	0	0
																											0	0	0	0	0	0	0	0	0	0
																											0	0	0	0	0	0	0	0	0	0
																											0	0	0	0	0	0	0	0	0	0
																											0	0	0	0	0	0	0	0	0	0
																											0	0	0	0	0	0	0	0	0	0
																											0	0	0	0	0	0	0	0	0	0
																											0	0	0	0	0	0	0	0	0	0
																											0	0	0	0	0	0	0	0	0	0
																											0	0	0	0	0	0	0	0	0	0
																											0	0	0	0	0	0	0	0	0	0
																											0	0	0	0	0	0	0	0	0	0
																											0	0	0	0	0	0	0	0	0	0
																											0	0	0	0	0	0	0	0	0	0
																											0	0	0	0	0	0	0	0	0	0
																											0	0	0	0	0	0	0	0	0	0
																											0	0	0	0	0	0	0	0	0	0
																											0	0	0	0	0	0	0	0	0	0
																											0	0	0	0	0	0	0	0	0	0
																											0	0	0	0	0	0	0	0	0	0
																											0	0	0	0	0	0	0	0	0	0
																											0	0	0	0	0	0	0	0	0	0
																											0	0	0	0	0	0	0	0	0	0
																											0	0	0	0	0	0	0	0	0	0
																											0	0	0	0	0	0	0	0	0	0
																											0	0	0	0	0	0	0	0	0	0
																											0	0	0	0	0	0	0	0	0	0
																											0	0	0	0	0	0	0	0	0	0
																											0	0	0	0	0	0	0	0	0	0
																											0	0	0	0	0	0	0	0	0	0
																											0	0	0	0	0	0	0	0	0	0
																											0	0	0	0	0	0	0	0	0	0
																											0	0	0	0	0	0	0	0	0	0
																											0	0	0	0	0	0	0	0	0	0
																											0	0	0	0	0	0	0	0	0	0
																											0	0	0	0	0	0	0	0	0	0
																											0	0	0	0	0	0	0	0	0	0
																											0	0	0	0	0	0	0	0	0	0
																											0	0	0	0	0	0	0	0	0	0
																											0	0	0	0	0	0	0	0	0	0
																											0	0	0	0	0	0	0	0	0	0
																											0	0	0	0	0	0	0	0	0	0
																											0	0	0	0	0	0	0	0	0	0
																											0	0	0	0	0	0	0	0	0	0
																											0	0	0	0	0	0	0	0	0	0
																											0	0	0	0	0	0	0	0	0	0
																											0	0	0	0	0	0	0	0	0	0
																											0	0	0	0	0	0	0	0	0	0
																											0	0	0	0	0	0	0	0	0	0
																											0	0	0	0	0	0	0	0	0	0
																											0	0	0	0	0	0	0	0	0	0
																											0	0	0	0	0	0	0	0	0	0
																											0	0	0	0	0	0	0	0	0	0
																											0	0	0	0	0	0	0	0	0	0
																											0	0	0	0	0	0	0	0	0	0
																											0	0	0	0	0	0	0	0	0	0
																											0	0	0	0	0	0	0	0	0	0
																											0	0	0	0	0	0	0	0	0	0
																											0	0	0	0	0	0	0	0	0	0
																											0	0	0	0	0	0	0	0	0	0
																											0	0	0	0	0	0	0	0	0	0
																											0	0	0	0	0	0	0	0	0	0
																											0	0	0	0	0	0	0	0	0	0
																											0	0	0	0	0	0	0	0	0	0
																											0	0	0	0	0	0	0	0	0	0
																											0	0	0	0	0	0	0	0	0	0
																											0	0	0	0	0	0	0	0	0	0
																											0	0	0	0	0	0	0	0	0	0
																											0	0	0	0	0	0	0	0	0	0
																											0	0	0	0	0	0	0	0	0	0
																											0	0	0	0	0	0	0	0	0	0
																											0	0	0	0	0	0	0	0	0	0
																											0	0	0	0	0	0	0	0	0	0
																											0	0	0	0	0	0	0	0	0	0
																											0	0	0	0	0	0	0	0	0	0
																											0	0	0	0	0	0	0	0	0	0
																											0	0	0	0	0	0	0	0	0	0
																											0	0	0	0	0	0	0	0	0	0
																											0	0	0	0	0	0	0	0	0	0
																											0	0	0	0	0	0	0	0	0	0
																											0	0	0	0	0	0	0	0	0	0
																											0	0	0	0	0	0	0	0	0	0
																											0	0	0	0	0	0	0	0	0	0
																											0	0	0	0	0	0	0	0	0	0
																											0	0	0	0	0	0	0	0	0	0
																											0	0	0	0	0	0	0	0	0	0
																											0	0	0	0	0	0	0	0	0	0
																											0	0	0	0	0	0	0	0	0	0
																											0	0	0	0	0	0	0	0	0	0
																											0	0	0	0	0	0	0	0	0	0
																											0	0	0	0	0	0	0	0	0	0
																											0	0	0	0	0	0	0	0	0	0
																											0	0	0	0	0	0	0	0	0	0
																											0	0	0	0	0	0	0	0	0	0
																											0	0	0	0	0	0	0	0	0	0
																											0	0	0	0	0	0	0	0	0	0
																											0	0	0	0	0	0	0	0	0	0
																											0	0	0	0	0	0	0	0	0	0
																											0	0	0	0	0	0	0	0	0	0
																											0	0	0	0	0	0	0	0	0	0
																											0	0	0	0	0	0	0	0	0	0
																											0	0	0	0	0	0	0	0	0	0
																											0	0	0	0	0	0	0	0	0	0
																											0	0	0	0	0	0	0	0	0	0
																											0	0	0	0	0	0	0	0	0	0
																											0	0	0	0	0	0	0	0	0	0
																											0	0	0	0	0	0	0	0	0	0
																											0	0	0	0	0	0	0	0	0	0
																											0	0	0	0	0	0	0	0	0	0
																											0	0	0	0	0	0	0	0	0	0
																											0	0	0	0	0	0	0	0	0	0
																											0	0	0	0	0	0	0	0	0	0
																											0	0	0	0	0	0	0	0	0	0
																											0	0	0	0	0	0	0	0	0	0
																											0	0	0	0	0	0	0	0	0	0
																											0	0	0	0	0	0	0	0	0	0
																											0	0	0	0	0	0	0	0	0	0
																											0	0	0	0	0	0	0	0	0	0
																											0	0	0	0	0	0	0	0	0	0
																											0	0	0	0	0	0	0	0	0	0
																											0	0	0	0	0	0	0	0	0	0
																											0	0	0	0	0	0	0	0	0	0
																											0	0	0	0	0	0	0	0	0	0
																											0	0	0	0	0	0	0	0	0	0
																											0	0	0	0	0	0	0	0	0	0
																											0	0	0	0	0	0	0	0	0	0
																											0	0	0	0	0	0	0	0	0	0
																											0	0	0	0	0	0	0	0	0	0
																											0	0	0	0	0	0	0	0	0	0
																											0	0	0	0	0	0	0	0	0	0
																											0	0	0	0	0	0	0	0	0	0
																											0	0	0	0	0	0	0	0	0	0
																											0	0	0	0	0	0	0	0	0	0
																											0	0	0	0	0	0	0	0	0	0
																											0	0	0	0	0	0	0	0	0	0
																											0	0	0	0	0	0	0	0	0	0
																											0	0	0	0	0	0	0	0	0	0
																											0	0	0	0	0	0	0	0	0	0
																											0	0	0	0	0	0	0	0	0	0
																											0	0	0	0	0	0	0	0	0	0
																											0	0	0	0	0	0	0	0	0	0
																											0	0	0	0	0	0	0	0	0	0
																											0	0	0	0	0	0	0	0	0	0
																											0	0	0	0	0	0	0	0	0	0
																											0	0	0	0	0	0	0	0	0	0
																											0	0	0	0	0	0	0	0	0	0
																											0	0	0	0	0	0	0	0	0	0
																											0	0	0	0	0	0	0	0	0	0
																											0	0	0	0	0	0	0	0	0	0
																											0	0	0	0	0	0	0	0	0	0
																											0	0	0	0	0	0	0	0	0	0
																											0	0	0	0	0	0	0	0	0	0
																											0	0	0	0	0	0	0	0	0	0
																											0	0	0	0	0	0	0	0	0	0
																											0	0	0	0	0	0	0	0	0	0
																											0	0	0	0	0	0	0	0	0	0
																											0	0	0	0	0	0	0	0	0	0
																											0	0	0	0	0	0	0	0	0	0
																											0	0	0	0	0	0	0	0	0	0
																											0	0	0	0	0	0	0	0	0	0
																											0	0	0	0	0	0	0	0	0	0
																											0	0	0	0	0	0	0	0	0	0
																											0	0	0	0	0	0	0	0	0	0
																											0	0	0	0	0	0	0	0	0	0
																											0	0	0	0	0	0	0	0	0	0
																											0	0	0	0	0	0	0	0	0	0
																											0	0	0	0	0	0	0	0	0	0
																											0	0	0	0	0	0	0	0	0	0
																											0	0	0	0	0	0	0	0	0	0
																											0	0	0	0	0	0	0	0	0	0
																											0	0	0	0	0	0	0	0	0	0
																											0	0	0	0	0	0	0	0	0	0
																											0	0	0	0	0	0	0	0	0	0
																											0	0	0	0	0	0	0	0	0	0
																											0	0	0	0	0	0	0	0	0	0
																											0	0	0	0	0	0	0	0	0	0
																											0	0	0	0	0	0	0	0	0	0
																											0	0	0	0	0	0	0	0	0	0
																											0	0	0	0	0	0	0	0	0	0
																											0	0	0	0	0	0	0	0	0	0
																											0	0	0	0	0	0	0	0	0	0
																											0	0	0	0	0	0	0	0	0	0
																											0	0	0	0	0	0	0	0	0	0
																											0	0	0	0	0	0	0	0	0	0
																											0	0	0	0	0	0	0	0	0	0
																											0	0	0	0	0	0	0	0	0	0
																											0	0	0	0	0	0	0	0	0	0
																											0	0	0	0	0	0	0	0	0	0
																											0	0	0	0	0	0	0	0	0	0
																											0	0	0	0	0	0	0	0	0	0
																											0	0	0	0	0	0	0	0	0	0
																											0	0	0	0	0	0	0	0	0	0
																											0	0	0	0	0	0	0	0	0	0
																											0	0	0	0	0	0	0	0	0	0
																											0	0	0	0	0	0	0	0	0	0
																											0	0	0	0	0	0	0	0	0	0
																											0	0	0	0	0	0	0	0	0	0
																											0	0	0	0	0	0	0	0	0	0
																											0	0	0	0	0	0	0	0	0	0
																											0	0	0	0	0	0	0	0	0	0
																											0	0	0	0	0	0	0	0	0	0
																											0	0	0	0	0	0	0	0	0	0
																											0	0	0	0	0	0	0	0	0	0
																											0	0	0	0	0	0	0	0	0	0
																											0	0	0	0	0	0	0	0	0	0
																											0	0	0	0	0	0	0	0	0	0
																											0	0	0	0	0	0	0	0	0	0
																											0	0	0	0	0	0	0	0	0	0
																											0	0	0	0	0	0	0	0	0	0
																											0	0	0	0	0	0	0	0	0	0
																											0	0	0	0	0	0	0	0	0	0
																											0	0	0	0	0	0	0	0	0	0
																											0	0	0	0	0	0	0	0	0	0
																											0	0	0	0	0	0	0	0	0	0
																											0	0	0	0	0	0	0	0	0	0
																											0	0	0	0	0	0	0	0	0	0
																											0	0	0	0	0	0	0	0	0	0
																											0	0	0	0	0	0	0	0	0	0
																											0	0	0	0	0	0	0	0	0	0
																											0	0	0	0	0	0	0	0	0	0
																											0	0	0	0	0	0	0	0	0	0
																											0	0	0	0	0	0	0	0	0	0
																											0	0	0	0	0	0	0	0	0	0
																											0	0	0	0	0	0	0	0	0	0
																											0	0	0	0	0	0	0	0	0	0
																											0	0	0	0	0	0	0	0	0	0
																											0	0	0	0	0	0	0	0	0	0
																											0	0	0	0	0	0	0	0	0	0
																											0	0	0	0	0	0	0	0	0	0
																											0	0	0	0	0	0	0	0	0	0
																											0	0	0	0	0	0	0	0	0	0
																											0	0	0	0	0	0	0	0	0	0
																											0	0	0	0	0	0	0	0	0	0
																											0	0	0	0	0	0	0	0	0	0
																											0	0	0	0	0	0	0	0	0	0
																											0	0	0	0	0	0	0	0	0	0
																											0	0	0	0	0	0	0	0	0	0
																											0	0	0	0	0	0	0	0	0	0
																											0	0	0	0	0	0	0	0	0	0
																											0	0	0	0	0	0	0	0	0	0
																											0	0	0	0	0	0	0	0	0	0
																											0	0	0	0	0	0	0	0	0	0
																											0	0	0	0	0	0	0	0	0	0
																											0	0	0	0	0	0	0	0	0	0
																											0	0	0	0	0	0	0	0	0	0
																											0	0	0	0	0	0	0	0	0	0
																											0	0	0	0	0	0	0	0	0	0
																											0	0	0	0	0	0	0	0	0	0
																											0	0	0	0	0	0	0	0	0	0
																											0	0	0	0	0	0	0	0	0	0
																											0	0	0	0	0	0	0	0	0	0
																											0	0	0	0	0	0	0	0	0	0
																											0	0	0	0	0	0	0	0	0	0
																											0	0	0	0	0	0	0	0	0	0
																											0	0	0	0	0	0	0	0	0	0
																											0	0	0	0	0	0	0	0	0	0
																											0	0	0	0	0	0	0	0	0	0
																											0	0	0	0	0	0	0	0	0	0
																											0	0	0	0	0	0	0	0	0	0
																											0	0	0	0	0	0	0	0	0	0
																											0	0	0	0	0	0	0	0	0	0
																											0	0	0	0	0	0	0	0	0	0
																											0	0	0	0	0	0	0	0	0	0
																											0	0	0	0	0	0	0	0	0	0
																											0	0	0	0	0	0	0	0	0	0
																											0	0	0	0	0	0	0	0	0	0
																											0	0	0	0	0	0	0	0	0	0
																											0	0	0	0	0	0	0	0	0	0
																											0	0	0	0	0	0	0	0	0	0
																											0	0	0	0	0	0	0	0	0	0
																											0	0	0	0	0	0	0	0	0	0
																											0	0	0	0	0	0	0	0	0	0
																											0	0	0	0	0	0	0	0	0	0
																											0	0	0	0	0	0	0	0	0	0
																											0	0	0	0	0	0	0	0	0	0
																											0	0	0	0	0	0	0	0	0	0
																											0	0	0	0	0	0	0	0	0	0
																											0	0	0	0	0	0	0	0	0	0
																											0	0	0	0	0	0	0	0	0	0
																											0	0	0	0	0	0	0	0	0	0
																											0	0	0	0	0	0	0	0	0	0
																											0	0	0	0	0	0	0	0	0	0
																											0	0	0	0	0	0	0	0	0	0
																											0	0	0	0	0	0	0	0	0	0
																											0	0	0	0	0	0	0	0	0	0
																											0	0	0	0	0	0	0	0	0	0
																											0	0	0	0	0	0	0	0	0	0
																											0	0	0	0	0	0	0	0	0	0
																											0	0	0	0	0	0	0	0	0	0
																											0	0	0	0	0	0	0	0	0	0
																											0	0	0	0	0	0	0	0	0	0
																											0	0	0	0	0	0	0	0	0	0
																											0	0	0	0	0	0	0	0	0	0
																											0	0	0	0	0	0	0	0	0	0
																											0	0	0	0	0	0	0	0	0	0
																											0	0	0	0	0	0	0	0	0	0
																											0	0	0	0	0	0	0	0	0	0
																											0	0	0	0	0	0	0	0	0	0
																											0	0	0	0	0	0	0	0	0	0
																											0	0	0	0	0	0	0	0	0	0
																											0	0	0	0	0	0	0	0	0	0
																											0	0	0	0	0	0	0	0	0	0
																											0	0	0	0	0	0	0	0	0	0
																											0	0	0	0	0	0	0	0	0	0
																											0	0	0	0	0	0	0	0	0	0
																											0	0	0	0	0	0	0	0	0	0
																											0	0	0	0	0	0	0	0	0	0
																											0	0	0	0	0	0	0	0	0	0
																											0	0	0	0	0	0	0	0	0	0
																											0	0	0	0	0	0	0	0	0	0
																											0	0	0	0	0	0	0	0	0	0
																											0	0	0	0	0	0	0	0	0	0
																											0	0	0	0	0	0	0	0	0	0
																											0	0	0	0	0	0	0	0	0	0
																											0	0	0	0	0	0	0	0	0	0
																											0	0	0	0	0	0	0	0	0	0
																											0	0	0	0	0	0	0	0	0	0
																											0	0	0	0	0	0	0	0	0	0
																											0	0	0	0	0	0	0	0	0	0
																											0	0	0	0	0	0	0	0	0	0
																											0	0	0	0	0	0	0	0	0	0
																											0	0	0	0	0	0	0	0	0	0
																											0	0	0	0	0	0	0	0	0	0
																											0	0	0	0	0	0	0	0	0	0
																											0	0	0	0	0	0	0	0	0	0
																											0	0	0	0	0	0	0	0	0	0
																											0	0	0	0	0	0	0	0	0	0
																											0	0	0	0	0	0	0	0	0	0
																											0	0	0	0	0	0	0	0	0	0
																											0	0	0	0	0	0	0	0	0	0
																											0	0	0	0	0	0	0	0	0	0
																											0	0	0	0	0	0	0	0	0	0
																											0	0	0	0	0	0	0	0	0	0
																											0	0	0	0	0	0	0	0	0	0
																											0	0	0	0	0	0	0	0	0	0
																											0	0	0	0	0	0	0	0	0	0
																											0	0	0	0	0	0	0	0	0	0
																											0	0	0	0	0	0	0	0	0	0
																											0	0	0	0	0	0	0	0	0	0
																											0	0	0	0	0	0	0	0	0	0
																											0	0	0	0	0	0	0	0	0	0
																											0	0	0	0	0	0	0	0	0	0
																											0	0	0	0	0	0	0	0	0	0
																											0	0	0	0	0	0	0	0	0	0
																											0	0	0	0	0	0	0	0	0	0
																											0	0	0	0	0	0	0	0	0	0
																											0	0	0	0	0	0	0	0	0	0
																											0	0	0	0	0	0	0	0	0	0
																											0	0	0	0	0	0	0	0	0	0
																											0	0	0	0	0	0	0	0	0	0
																											0	0	0	0	0	0	0	0	0	0
																											0	0	0	0	0	0	0	0	0	0
																											0	0	0	0	0	0	0	0	0	0
																											0	0	0	0	0	0	0	0	0	0
																											0	0	0	0	0	0	0	0	0	0
																											0	0	0	0	0	0	0	0	0	0
																											0	0	0	0	0	0	0	0	0	0
																											0	0	0	0	0	0	0	0	0	0
																											0	0	0	0	0	0	0	0	0	0
																											0	0	0	0	0	0	0	0	0	0
																											0	0	0	0	0	0	0	0	0	0
																											0	0	0	0	0	0	0	0	0	0
																											0	0	0	0	0	0	0	0	0	0
																											0	0	0	0	0	0	0	0	0	0
																											0	0	0	0	0	0	0	0	0	0
																											0	0	0	0	0	0	0	0	0	0
																											0	0	0	0	0	0	0	0	0	0
																											0	0	0	0	0	0	0	0	0	0
																											0	0	0	0	0	0	0	0	0	0
																											0	0	0	0	0	0	0	0	0	0
																											0	0	0	0	0	0	0	0	0	0
																											0	0	0	0	0	0	0	0	0	0
																											0	0	0	0	0	0	0	0	0	0
																											0	0	0	0	0	0	0	0	0	0
																											0	0	0	0	0	0	0	0	0	0
																											0	0	0	0	0	0	0	0	0	0
																											0	0	0	0	0	0	0	0	0	0
																											0	0	0	0	0	0	0	0	0	0
																											0	0	0	0	0	0	0	0	0	0
																											0	0	0	0	0	0	0	0	0	0
																											0	0	0	0	0	0	0	0	0	0
																											0	0	0	0	0	0	0	0	0	0
																											0	0	0	0	0	0	0	0	0	0
																											0	0	0	0	0	0	0	0	0	0
																											0	0	0	0	0	0	0	0	0	0
																											0	0	0	0	0	0	0	0	0	0
																											0	0	0	0	0	0	0	0	0	0
																											0	0	0	0	0	0	0	0	0	0
																											0	0	0	0	0	0	0	0	0	0
																											0	0	0	0	0	0	0	0	0	0
																											0	0	0	0	0	0	0	0	0	0
																											0	0	0	0	0	0	0	0	0	0
																											0	0	0	0	0	0	0	0	0	0
																											0	0	0	0	0	0	0	0	0	0
																											0	0	0	0	0	0	0	0	0	0
																											0	0	0	0	0	0	0	0	0	0
																											0	0	0	0	0	0	0	0	0	0
																											0	0	0	0	0	0	0	0	0	0
																											0	0	0	0	0	0	0	0	0	0
																											0	0	0	0	0	0	0	0	0	0
																											0	0	0	0	0	0	0	0	0	0
																											0	0	0	0	0	0	0	0	0	0
																											0	0	0	0	0	0	0	0	0	0
																											0	0	0	0	0	0	0	0	0	0
																											0	0	0	0	0	0	0	0	0	0
																											0	0	0	0	0	0	0	0	0	0
																											0	0	0	0	0	0	0	0	0	0
																											0	0	0	0	0	0	0	0	0	0
																											0	0	0	0	0	0	0	0	0	0
																											0	0	0	0	0	0	0	0	0	0
																											0	0	0	0	0	0	0	0	0	0
																											0	0	0	0	0	0	0	0	0	0
																											0	0	0	0	0	0	0	0	0	0
																											0	0	0	0	0	0	0	0	0	0
																											0	0	0	0	0	0	0	0	0	0
																											0	0	0	0	0	0	0	0	0	0
																											0	0	0	0	0	0	0	0	0	0
																											0	0	0	0	0	0	0	0	0	0
																											0	0	0	0	0	0	0	0	0	0
																											0	0	0	0	0	0	0	0	0	0
																											0	0	0	0	0	0	0	0	0	0
																											0	0	0	0	0	0	0	0	0	0
																											0	0	0	0	0	0	0	0	0	0
																											0	0	0	0	0	0	0	0	0	0
																											0	0	0	0	0	0	0	0	0	0
																											0	0	0	0	0	0	0	0	0	0
																											0	0	0	0	0	0	0	0	0	0
																											0	0	0	0	0	0	0	0	0	0
																											0	0	0	0	0	0	0	0	0	0
																											0	0	0	0	0	0	0	0	0	0
																											0	0	0	0	0	0	0	0	0	0
																											0	0	0	0	0	0	0	0	0	0
																											0	0	0	0	0	0	0	0	0	0
																											0	0	0	0	0	0	0	0	0	0
																											0	0	0	0	0	0	0	0	0	0
																											0	0	0	0	0	0	0	0	0	0
																											0	0	0	0	0	0	0	0	0	0
																											0	0	0	0	0	0	0	0	0	0
																											0	0	0	0	0	0	0	0	0	0
																											0	0	0	0	0	0	0	0	0	0
																											0	0	0	0	0	0	0	0	0	0
																											0	0	0	0	0	0	0	0	0	0
																											0	0	0	0	0	0	0	0	0	0
																											0	0	0	0	0	0	0	0	0	0
																											0	0	0	0	0	0	0	0	0	0
																											0	0	0	0	0	0	0	0	0	0
																											0	0	0	0	0	0	0	0	0	0
																											0	0	0	0	0	0	0	0	0	0
																											0	0	0	0	0	0	0	0	0	0
																											0	0	0	0	0	0	0	0	0	0
																											0	0	0	0	0	0	0	0	0	0
																											0	0	0	0	0	0	0	0	0	0
																											0	0	0	0	0	0	0	0	0	0
																											0	0	0	0	0	0	0	0	0	0
																											0	0	0	0	0	0	0	0	0	0
																											0	0	0	0	0	0	0	0	0	0
																											0	0	0	0	0	0	0	0	0	0
																											0	0	0	0	0	0	0	0	0	0
																											0	0	0	0	0	0	0	0	0	0
																											0	0	0	0	0	0	0	0	0	0
																											0	0	0	0	0	0	0	0	0	0
																											0	0	0	0	0	0	0	0	0	0
																											0	0	0	0	0	0	0	0	0	0
																											0	0	0	0	0	0	0	0	0	0
																											0	0	0	0	0	0	0	0	0	0
																											0	0	0	0	0	0	0	0	0	0
																											0	0	0	0	0	0	0	0	0	0
																											0	0	0	0	0	0	0	0	0	0
																											0	0	0	0	0	0	0	0	0	0
																											0	0	0	0	0	0	0	0	0	0
																											0	0	0	0	0	0	0	0	0	0
																											0	0	0	0	0	0	0	0	0	0
																											0	0	0	0	0	0	0	0	0	0
																											0	0	0	0	0	0	0	0	0	0
																											0	0	0	0	0	0	0	0	0	0
																											0	0	0	0	0	0	0	0	0	0
																											0	0	0	0	0	0	0	0	0	0
																											0	0	0	0	0	0	0	0	0	0
																											0	0	0	0	0	0	0	0	0	0
																											0	0	0	0	0	0	0	0	0	0
																											0	0	0	0	0	0	0	0	0	0
																											0	0	0	0	0	0	0	0	0	0
																											0	0	0	0	0	0	0	0	0	0
																											0	0	0	0	0	0	0	0	0	0
																											0	0	0	0	0	0	0	0	0	0
																											0	0	0	0	0	0	0	0	0	0
																											0	0	0	0	0	0	0	0	0	0
																											0	0	0	0	0	0	0	0	0	0
																											0	0	0	0	0	0	0	0	0	0
																											0	0	0	0	0	0	0	0	0	0
																											0	0	0	0	0	0	0	0	0	0
																											0	0	0	0	0	0	0	0	0	0
																											0	0	0	0	0	0	0	0	0	0
																											0	0	0	0	0	0	0	0	0	0
																											0	0	0	0	0	0	0	0	0	0
																											0	0	0	0	0	0	0	0	0	0
																											0	0	0	0	0	0	0	0	0	0
																											0	0	0	0	0	0	0	0	0	0
																											0	0	0	0	0	0	0	0	0	0
																											0	0	0	0	0	0	0	0	0	0
																											0	0	0	0	0	0	0	0	0	0
																											0	0	0	0	0	0	0	0	0	0
																											0	0	0	0	0	0	0	0	0	0
																											0	0	0	0	0	0	0	0	0	0
																											0	0	0	0	0	0	0	0	0	0
																											0	0	0	0	0	0	0	0	0	0
																											0	0	0	0	0	0	0	0	0	0
																											0	0	0	0	0	0	0	0	0	0
																											0	0	0	0	0	0	0	0	0	0
																											0	0	0	0	0	0	0	0	0	0
																											0	0	0	0	0	0	0	0	0	0
																											0	0	0	0	0	0	0	0	0	0
																											0	0	0	0	0	0	0	0	0	0
																											0	0	0	0	0	0	0	0	0	0
																											0	0	0	0	0	0	0	0	0	0
																											0	0	0	0	0	0	0	0	0	0
																											0	0	0	0	0	0	0	0	0	0
																											0	0	0	0	0	0	0	0	0	0
																											0	0	0	0	0	0	0	0	0	0
																											0	0	0	0	0	0	0	0	0	0
																											0	0	0	0	0	0	0	0	0	0
																											0	0	0	0	0	0	0	0	0	0
																											0	0	0	0	0	0	0	0	0	0
																											0	0	0	0	0	0	0	0	0	0
																											0	0	0	0	0	0	0	0	0	0
																											0	0	0	0	0	0	0	0	0	0
																											0	0	0	0	0	0	0	0	0	0
																											0	0	0	0	0	0	0	0	0	0
																											0	0	0	0	0	0	0	0	0	0
																											0	0	0	0	0	0	0	0	0	0
																											0	0	0	0	0	0	0	0	0	0
																											0	0	0	0	0	0	0	0	0	0
																											0	0	0	0	0	0	0	0	0	0
																											0	0	0	0	0	0	0	0	0	0
																											0	0	0	0	0	0	0	0	0	0
																											0	0	0	0	0	0	0	0	0	0
																											0	0	0	0	0	0	0	0	0	0
																											0	0	0	0	0	0	0	0	0	0
																											0	0	0	0	0	0	0	0	0	0
																											0	0	0	0	0	0	0	0	0	0
																											0	0	0	0	0	0	0	0	0	0
																											0	0	0	0	0	0	0	0	0	0
																											0	0	0	0	0	0	0	0	0	0
																											0	0	0	0	0	0	0	0	0	0
																											0	0	0	0	0	0	0	0	0	0
																											0	0	0	0	0	0	0	0	0	0
																											0	0	0	0	0	0	0	0	0	0
																											0	0	0	0	0	0	0	0	0	0
																											0	0	0	0	0	0	0	0	0	0
																											0	0	0	0	0	0	0	0	0	0
																											0	0	0	0	0	0	0	0	0	0
																											0	0	0	0	0	0	0	0	0	0
																											0	0	0	0	0	0	0	0	0	0
																											0	0	0	0	0	0	0	0	0	0
																											0	0	0	0	0	0	0	0	0	0
																											0	0	0	0	0	0	0	0	0	0
																											0	0	0	0	0	0	0	0	0	0
																											0	0	0	0	0	0	0	0	0	0
																											0	0	0	0	0	0	0	0	0	0
																											0	0	0	0	0	0	0	0	0	0
																											0	0	0	0	0	0	0	0	0	0
																											0	0	0	0	0	0	0	0	0	0
																											0	0	0	0	0	0	0	0	0	0
																											0	0	0	0	0	0	0	0	0	0
																											0	0	0	0	0	0	0	0	0	0
																											0	0	0	0	0	0	0	0	0	0
																											0	0	0	0	0	0	0	0	0	0
																											0	0	0	0	0	0	0	0	0	0
																											0	0	0	0	0	0	0	0	0	0
																											0	0	0	0	0	0	0	0	0	0
																											0	0	0	0	0	0	0	0	0	0
																											0	0	0	0	0	0	0	0	0	0
																											0	0	0	0	0	0	0	0	0	0
																											0	0	0	0	0	0	0	0	0	0
																											0	0	0	0	0	0	0	0	0	0
																											0	0	0	0	0	0	0	0	0	0
																											0	0	0	0	0	0	0	0	0	0
																											0	0	0	0	0	0	0	0	0	0
																											0	0	0	0	0	0	0	0	0	0
																											0	0	0	0	0	0	0	0	0	0
																											0	0	0	0	0	0	0	0	0	0
																											0	0	0	0	0	0	0	0	0	0
																											0	0	0	0	0	0	0	0	0	0
																											0	0	0	0	0	0	0	0	0	0
																											0	0	0	0	0	0	0	0	0	0
																											0	0	0	0	0	0	0	0	0	0
																											0	0	0	0	0	0	0	0	0	0
																											0	0	0	0	0	0	0	0	0	0
																											0	0	0	0	0	0	0	0	0	0
																											0	0	0	0	0	0	0	0	0	0
																											0	0	0	0	0	0	0	0	0	0
																											0	0	0	0	0	0	0	0	0	0
																											0	0	0	0	0	0	0	0	0	0
																											0	0	0	0	0	0	0	0	0	0
																											0	0	0	0	0	0	0	0	0	0
																											0	0	0	0	0	0	0	0	0	0
																											0	0	0	0	0	0	0	0	0	0
																											0	0	0	0	0	0	0	0	0	0
																											0	0	0	0	0	0	0	0	0	0
																											0	0	0	0	0	0	0	0	0	0
																											0	0	0	0	0	0	0	0	0	0
																											0	0	0	0	0	0	0	0	0	0
																											0	0	0	0	0	0	0	0	0	0
																											0	0	0	0	0	0	0	0	0	0
																											0	0	0	0	0	0	0	0	0	0
																											0	0	0	0	0	0	0	0	0	0
																											0	0	0	0	0	0	0	0	0	0
																											0	0	0	0	0	0	0	0	0	0
																											0	0	0	0	0	0	0	0	0	0
																											0	0	0	0	0	0	0	0	0	0
																											0	0	0	0	0	0	0	0	0	0
																											0	0	0	0	0	0	0	0	0	0
																											0	0	0	0	0	0	0	0	0	0
																											0	0	0	0	0	0	0	0	0	0
																											0	0	0	0	0	0	0	0	0	0
																											0	0	0	0	0	0	0	0	0	0
																											0	0	0	0	0	0	0	0	0	0
																											0	0	0	0	0	0	0	0	0	0
																											0	0	0	0	0	0	0	0	0	0
																											0	0	0	0	0	0	0	0	0	0
																											0	0	0	0	0	0	0	0	0	0
																											0	0	0	0	0	0	0	0	0	0
																											0	0	0	0	0	0	0	0	0	0
																											0	0	0	0	0	0	0	0	0	0
																											0	0	0	0	0	0	0	0	0	0
																											0	0	0	0	0	0	0	0	0	0
																											0	0	0	0	0	0	0	0	0	0
																											0	0	0	0	0	0	0	0	0	0
																											0	0	0	0	0	0	0	0	0	0
																											0	0	0	0	0	0	0	0	0	0
																											0	0	0	0	0	0	0	0	0	0
																											0	0	0	0	0	0	0	0	0	0
																											0	0	0	0	0	0	0	0	0	0
																											0	0	0	0	0	0	0	0	0	0
																											0	0	0	0	0	0	0	0	0	0
																											0	0	0	0	0	0	0	0	0	0
																											0	0	0	0	0	0	0	0	0	0
																											0	0	0	0	0	0	0	0	0	0
																											0	0	0	0	0	0	0	0	0	0
																											0	0	0	0	0	0	0	0	0	0
																											0	0	0	0	0	0	0	0	0	0
																											0	0	0	0	0	0	0	0	0	0
																											0	0	0	0	0	0	0	0	0	0
																											0	0	0	0	0	0	0	0	0	0
																											0	0	0	0	0	0	0	0	0	0
																											0	0	0	0	0	0	0	0	0	0
																											0	0	0	0	0	0	0	0	0	0
																											0	0	0	0	0	0	0	0	0	0
																											0	0	0	0	0	0	0	0	0	0
																											0	0	0	0	0	0	0	0	0	0
																											0	0	0	0	0	0	0	0	0	0
																											0	0	0	0	0	0	0	0	0	0
																											0	0	0	0	0	0	0	0	0	0
																											0	0	0	0	0	0	0	0	0	0
																											0	0	0	0	0	0	0	0	0	0
																											0	0	0	0	0	0	0	0	0	0
																											0	0	0	0	0	0	0	0	0	0
																											0	0	0	0	0	0	0	0	0	0
																											0	0	0	0	0	0	0	0	0	0
																											0	0	0	0	0	0	0	0	0	0
																											0	0	0	0	0	0	0	0	0	0
																											0	0	0	0	0	0	0	0	0	0
																											0	0	0	0	0	0	0	0	0	0
																											0	0	0	0	0	0	0	0	0	0
																											0	0	0	0	0	0	0	0	0	0
																											0	0	0	0	0	0	0	0	0	0
																											0	0	0	0	0	0	0	0	0	0
																											0	0	0	0	0	0	0	0	0	0
																											0	0	0	0	0	0	0	0	0	0
																											0	0	0	0	0	0	0	0	0	0
																											0	0	0	0	0	0	0	0	0	0
																											0	0	0	0	0	0	0	0	0	0
																											0	0	0	0	0	0	0	0	0	0
																											0	0	0	0	0	0	0	0	0	0
																											0	0	0	0	0	0	0	0	0	0
																											0	0	0	0	0	0	0	0	0	0
																											0	0	0	0	0	0	0	0	0	0
																											0	0	0	0	0	0	0	0	0	0
																											0	0	0	0	0	0	0	0	0	0
																											0	0	0	0	0	0	0	0	0	0
																											0	0	0	0	0	0	0	0	0	0
																											0	0	0	0	0	0	0	0	0	0
																											0	0	0	0	0	0	0	0	0	0
																											0	0	0	0	0	0	0	0	0	0
																											0	0	0	0	0	0	0	0	0	0
																											0	0	0	0	0	0	0	0	0	0
																											0	0	0	0	0	0	0	0	0	0
																											0	0	0	0	0	0	0	0	0	0
																											0	0	0	0	0	0	0	0	0	0
																											0	0	0	0	0	0	0	0	0	0
																											0	0	0	0	0	0	0	0	0	0
																											0	0	0	0	0	0	0	0	0	0
																											0	0	0	0	0	0	0	0	0	0
																											0	0	0	0	0	0	0	0	0	0
																											0	0	0	0	0	0	0	0	0	0
																											0	0	0	0	0	0	0	0	0	0
																											0	0	0	0	0	0	0	0	0	0
																											0	0	0	0	0	0	0	0	0	0
																											0	0	0	0	0	0	0	0	0	0
																											0	0	0	0	0	0	0	0	0	0
																											0	0	0	0	0	0	0	0	0	0
																											0	0	0	0	0	0	0	0	0	0
																											0	0	0	0	0	0	0	0	0	0
																											0	0	0	0	0	0	0	0	0	0
																											0	0	0	0	0	0	0	0	0	0
																											0	0	0	0	0	0	0	0	0	0
																											0	0	0	0	0	0	0	0	0	0
																											0	0	0	0	0	0	0	0	0	0
																											0	0	0	0	0	0	0	0	0	0
																											0	0	0	0	0	0	0	0	0	0
																											0	0	0	0	0	0	0	0	0	0
																											0	0	0	0	0	0	0	0	0	0
																											0	0	0	0	0	0	0	0	0	0
																											0	0	0	0	0	0	0	0	0	0
																											0	0	0	0	0	0	0	0	0	0
																											0	0	0	0	0	0	0	0	0	0
																											0	0	0	0	0	0	0	0	0	0
																											0	0	0	0	0	0	0	0	0	0
																											0	0	0	0	0	0	0	0	0	0
																											0	0	0	0	0	0	0	0	0	0
																											0	0	0	0	0	0	0	0	0	0
																											0	0	0	0	0	0	0	0	0	0
																											0	0	0	0	0	0	0	0	0	0
																											0	0	0	0	0	0	0	0	0	0
																											0	0	0	0	0	0	0	0	0	0
																											0	0	0	0	0	0	0	0	0	0
																											0	0	0	0	0	0	0	0	0	0
																											0	0	0	0	0	0	0	0	0	0
																											0	0	0	0	0	0	0	0	0	0
																											0	0	0	0	0	0	0	0	0	0
																											0	0	0	0	0	0	0	0	0	0
																											0	0	0	0	0	0	0	0	0	0
																											0	0	0	0	0	0	0	0	0	0
																											0	0	0	0	0	0	0	0	0	0
																											0	0	0	0	0	0	0	0	0	0
																											0	0	0	0	0	0	0	0	0	0
																											0	0	0	0	0	0	0	0	0	0
																											0	0	0	0	0	0	0	0	0	0
																											0	0	0	0	0	0	0	0	0	0
																											0	0	0	0	0	0	0	0	0	0
																											0	0	0	0	0	0	0	0	0	0
																											0	0	0	0	0	0	0	0	0	0
																											0	0	0	0	0	0	0	0	0	0
																											0	0	0	0	0	0	0	0	0	0
																											0	0	0	0	0	0	0	0	0	0
																											0	0	0	0	0	0	0	0	0	0
																											0	0	0	0	0	0	0	0	0	0
																											0	0	0	0	0	0	0	0	0	0
																											0	0	0	0	0	0	0	0	0	0
																											0	0	0	0	0	0	0	0	0	0
																											0	0	0	0	0	0	0	0	0	0
																											0	0	0	0	0	0	0	0	0	0
																											0	0	0	0	0	0	0	0	0	0
																											0	0	0	0	0	0	0	0	0	0
																											0	0	0	0	0	0	0	0	0	0
																											0	0	0	0	0	0	0	0	0	0
																											0	0	0	0	0	0	0	0	0	0
																											0	0	0	0	0	0	0	0	0	0
																											0	0	0	0	0	0	0	0	0	0
																											0	0	0	0	0	0	0	0	0	0
																											0	0	0	0	0	0	0	0	0	0
																											0	0	0	0	0	0	0	0	0	0
																											0	0	0	0	0	0	0	0	0	0
																											0	0	0	0	0	0	0	0	0	0
																											0	0	0	0	0	0	0	0	0	0
																											0	0	0	0	0	0	0	0	0	0
																											0	0	0	0	0	0	0	0	0	0
																											0	0	0	0	0	0	0	0	0	0
																											0	0	0	0	0	0	0	0	0	0
																											0	0	0	0	0	0	0	0	0	0
																											0	0	0	0	0	0	0	0	0	0
																											0	0	0	0	0	0	0	0	0	0
																											0	0	0	0	0	0	0	0	0	0
																											0	0	0	0	0	0	0	0	0	0
																											0	0	0	0	0	0	0	0	0	0
																											0	0	0	0	0	0	0	0	0	0
																											0	0	0	0	0	0	0	0	0	0
																											0	0	0	0	0	0	0	0	0	0
																											0	0	0	0	0	0	0	0	0	0
																											0	0	0	0	0	0	0	0	0	0
																											0	0	0	0	0	0	0	0	0	0
																											0	0	0	0	0	0	0	0	0	0
																											0	0	0	0	0	0	0	0	0	0
																											0	0	0	0	0	0	0	0	0	0
																											0	0	0	0	0	0	0	0	0	0
																											0	0	0	0	0	0	0	0	0	0
																											0	0	0	0	0	0	0	0	0	0
																											0	0	0	0	0	0	0	0	0	0
																											0	0	0	0	0	0	0	0	0	0
																											0	0	0	0	0	0	0	0	0	0
																											0	0	0	0	0	0	0	0	0	0
																											0	0	0	0	0	0	0	0	0	0
																											0	0	0	0	0	0	0	0	0	0
																											0	0	0	0	0	0	0	0	0	0
																											0	0	0	0	0	0	0	0	0	0
																											0	0	0	0	0	0	0	0	0	0
																											0	0	0	0	0	0	0	0	0	0
																											0	0	0	0	0	0	0	0	0	0
																											0	0	0	0	0	0	0	0	0	0
																											0	0	0	0	0	0	0	0	0	0
																											0	0	0	0	0	0	0	0	0	0
																											0	0	0	0	0	0	0	0	0	0
																											0	0	0	0	0	0	0	0	0	0
																											0	0	0	0	0	0	0	0	0	0
																											0	0	0	0	0	0	0	0	0	0
																											0	0	0	0	0	0	0	0	0	0
																											0	0	0	0	0	0	0	0	0	0
																											0	0	0	0	0	0	0	0	0	0
																											0	0	0	0	0	0	0	0	0	0
																											0	0	0	0	0	0	0	0	0	0
																											0	0	0	0	0	0	0	0	0	0
																											0	0	0	0	0	0	0	0	0	0
																											0	0	0	0	0	0	0	0	0	0
																											0	0	0	0	0	0	0	0	0	0
																											0	0	0	0	0	0	0	0	0	0
																											0	0	0	0	0	0	0	0	0	0
																											0	0	0	0	0	0	0	0	0	0
																											0	0	0	0	0	0	0	0	0	0
																											0	0	0	0	0	0	0	0	0	0
																											0	0	0	0	0	0	0	0	0	0
																											0	0	0	0	0	0	0	0	0	0
																											0	0	0	0	0	0	0	0	0	0
																											0	0	0	0	0	0	0	0	0	0
																											0	0	0	0	0	0	0	0	0	0
																											0	0	0	0	0	0	0	0	0	0
																											0	0	0	0	0	0	0	0	0	0
																											0	0	0	0	0	0	0	0	0	0
																											0	0	0	0	0	0	0	0	0	0
																											0	0	0	0	0	0	0	0	0	0
																											0	0	0	0	0	0	0	0	0	0
																											0	0	0	0	0	0	0	0	0	0
																											0	0	0	0	0	0	0	0	0	0
																											0	0	0	0	0	0	0	0	0	0
																											0	0	0	0	0	0	0	0	0	0
																											0	0	0	0	0	0	0	0	0	0
																											0	0	0	0	0	0	0	0	0	0
																											0	0	0	0	0	0	0	0	0	0
																											0	0	0	0	0	0	0	0	0	0
																											0	0	0	0	0	0	0	0	0	0
																											0	0	0	0	0	0	0	0	0	0
																											0	0	0	0	0	0	0	0	0	0
																											0	0	0	0	0	0	0	0	0	0
																											0	0	0	0	0	0	0	0	0	0
																											0	0	0	0	0	0	0	0	0	0
																											0	0	0	0	0	0	0	0	0	0
																											0	0	0	0	0	0	0	0	0	0
																											0	0	0	0	0	0	0	0	0	0
																											0	0	0	0	0	0	0	0	0	0
																											0	0	0	0	0	0	0	0	0	0
																											0	0	0	0	0	0	0	0	0	0
																											0	0	0	0	0	0	0	0	0	0
																											0	0	0	0	0	0	0	0	0	0
																											0	0	0	0	0	0	0	0	0	0
																											0	0	0	0	0	0	0	0	0	0
																											0	0	0	0	0	0	0	0	0	0
																											0	0	0	0	0	0	0	0	0	0
																											0	0	0	0	0	0	0	0	0	0
																											0	0	0	0	0	0	0	0	0	0
																											0	0	0	0	0	0	0	0	0	0
																											0	0	0	0	0	0	0	0	0	0
																											0	0	0	0	0	0	0	0	0	0
																											0	0	0	0	0	0	0	0	0	0
																											0	0	0	0	0	0	0	0	0	0
																											0	0	0	0	0	0	0	0	0	0
																											0	0	0	0	0	0	0	0	0	0
																											0	0	0	0	0	0	0	0	0	0
																											0	0	0	0	0	0	0	0	0	0
																											0	0	0	0	0	0	0	0	0	0
																											0	0	0	0	0	0	0	0	0	0
																											0	0	0	0	0	0	0	0	0	0
																											0	0	0	0	0	0	0	0	0	0
																											0	0	0	0	0	0	0	0	0	0
																											0	0	0	0	0	0	0	0	0	0
																											0	0	0	0	0	0	0	0	0	0
																											0	0	0	0	0	0	0	0	0	0
																											0	0	0	0	0	0	0	0	0	0
																											0	0	0	0	0	0	0	0	0	0
																											0	0	0	0	0	0	0	0	0	0
																											0	0	0	0	0	0	0	0	0	0
																											0	0	0	0	0	0	0	0	0	0
																											0	0	0	0	0	0	0	0	0	0
																											0	0	0	0	0	0	0	0	0	0
																											0	0	0	0	0	0	0	0	0	0
																											0	0	0	0	0	0	0	0	0	0
																											0	0	0	0	0	0	0	0	0	0
																											0	0	0	0	0	0	0	0	0	0
																											0	0	0	0	0	0	0	0	0	0
																											0	0	0	0	0	0	0	0	0	0
																											0	0	0	0	0	0	0	0	0	0
																											0	0	0	0	0	0	0	0	0	0
																											0	0	0	0	0	0	0	0	0	0
																											0	0	0	0	0	0	0	0	0	0
																											0	0	0	0	0	0	0	0	0	0
																											0	0	0	0	0	0	0	0	0	0
																											0	0	0	0	0	0	0	0	0	0
																											0	0	0	0	0	0	0	0	0	0
																											0	0	0	0	0	0	0	0	0	0
																											0	0	0	0	0	0	0	0	0	0
																											0	0	0	0	0	0	0	0	0	0
																											0	0	0	0	0	0	0	0	0	0
																											0	0	0	0	0	0	0	0	0	0
																											0	0	0	0	0	0	0	0	0	0
																											0	0	0	0	0	0	0	0	0	0
																											0	0	0	0	0	0	0	0	0	0
																											0	0	0	0	0	0	0	0	0	0
																											0	0	0	0	0	0	0	0	0	0
																											0	0	0	0	0	0	0	0	0	0
																											0	0	0	0	0	0	0	0	0	0
																											0	0	0	0	0	0	0	0	0	0
																											0	0	0	0	0	0	0	0	0	0
																											0	0	0	0	0	0	0	0	0	0
																											0	0	0	0	0	0	0	0	0	0
																											0	0	0	0	0	0	0	0	0	0
																											0	0	0	0	0	0	0	0	0	0
																											0	0	0	0	0	0	0	0	0	0
																											0	0	0	0	0	0	0	0	0	0
																											0	0	0	0	0	0	0	0	0	0
																											0	0	0	0	0	0	0	0	0	0
																											0	0	0	0	0	0	0	0	0	0
																											0	0	0	0	0	0	0	0	0	0
																											0	0	0	0	0	0	0	0	0	0
																											0	0	0	0	0	0	0	0	0	0
																											0	0	0	0	0	0	0	0	0	0
																											0	0	0	0	0	0	0	0	0	0
																											0	0	0	0	0	0	0	0	0	0
																											0	0	0	0	0	0	0	0	0	0
																											0	0	0	0	0	0	0	0	0	0
																											0	0	0	0	0	0	0	0	0	0
																											0	0	0	0	0	0	0	0	0	0
																											0	0	0	0	0	0	0	0	0	0
																											0	0	0	0	0	0	0	0	0	0
																											0	0	0	0	0	0	0	0	0	0
																											0	0	0	0	0	0	0	0	0	0
																											0	0	0	0	0	0	0	0	0	0
																											0	0	0	0	0	0	0	0	0	0
																											0	0	0	0	0	0	0	0	0	0
																											0	0	0	0	0	0	0	0	0	0
																											0	0	0	0	0	0	0	0	0	0
																											0	0	0	0	0	0	0	0	0	0
																											0	0	0	0	0	0	0	0	0	0
																											0	0	0	0	0	0	0	0	0	0
																											0	0	0	0	0	0	0	0	0	0
																											0	0	0	0	0	0	0	0	0	0
																											0	0	0	0	0	0	0	0	0	0
																											0	0	0	0	0	0	0	0	0	0
																											0	0	0	0	0	0	0	0	0	0
																											0	0	0	0	0	0	0	0	0	0
																											0	0	0	0	0	0	0	0	0	0
																											0	0	0	0	0	0	0	0	0	0
																											0	0	0	0	0	0	0	0	0	0
																											0	0	0	0	0	0	0	0	0	0
[truncated: 1,046,576+ more rows]

## Sheet: Epithelilization burn
Figure 6: Effect of extract on period of epithelialization in burn wound. (A) = period of epithelialization, (B) = Percentage reduction in the period of epithelialization.
Treatment Groups	Mice Id	Epithelization period (days
	M1	22
	M2	24										A								B
Simple ointment	M3	23
	M4	23				mean epitalizatio day
	M5	24				mean epitalizatio day	Error bars
	M6	21			Simple ointment	22.83	1.6
	M1	21			5% (w/w) extract ointment	20.83	1.2
	M2	21			10% (w/w) extract ointment	19	1.4
5% crude Extract	M3	22			0.2% (w/v) nitrofurazone ointment	18.83	1.1
	M4	20
	M5	21
	M6	20
	M1	20								% reduction in the period of epithelialization
										groups	% reduction
	M2	20								Simple ointment	_
10% crude Extract	M3	20								5% (w/w) extract ointment	8.76
	M4	18								10% (w/w) extract ointment	16.77
	M5	18								0.2% (w/v) nitrofurazone ointment	17.52
	M6	18											% reduction in the period of epithelialization== mean epitalizatio day of simple ointment-mean epitalizatio day of test group/mean epitalizatio day of simple ointment*100
	M1	20
	M2	18
Nitrofurazone 0.2 (w/v)	M3	18
	M4	18
	M5	20
	M6	19

## Sheet: anti-inflammatory activity 
	Anti-inflammatory activity of extract of the leaves of Clerodendrum myricoideson carrageenan-induced mice paws edema daily measrment of paw
Treatment Groups	Mice Id	0hr	1hr	2hr	3hr	4hr
	M1	0.27	0.34	0.39	0.41	0.4				Anti-inflammatory activity of extract of the leaves of Clerodendrum myricoideson carrageenan-induced mice paws edema mean
	M2	0.24	0.3	0.36	0.37	0.33				Report
negative control	M3	0.22	0.29	0.34	0.37	0.35				groupinflamatory		0 hr	1hr	2hr	3hr	4hr		Anti-inflammatory activity of extract of the leaves of Clerodendrum myricoideson % Edema inhibition
	M4	0.29	0.37	0.42	0.41	0.41				_ve	Mean	0.258333	0.331667	0.383333	0.391667	0.386667
	M5	0.26	0.33	0.38	0.39	0.4					N	6	6	6	6	6			0hr	1hr	2hr	3hr	4hr
	M6	0.27	0.36	0.41	0.4	0.43					Std. Error of Mean	0.0101379	0.0130171	0.0122927	0.00749074	0.0156347		_ve control	0	0	0	0	0		% Edema inhibition =
	M1	0.25	0.3	0.34	0.34	0.33				100mg	Mean	0.263333	0.328333	0.368333	0.365	0.365		Extract 100mg/kg	0	1.2	3.91	6.88	5.68
	M2	0.31	0.37	0.41	0.42	0.39					N	6	6	6	6	6		Extract 200mg/kg	0	12.65	30.02	39.54	39.79		PEC = paw edema control group
	M3	0.25	0.32	0.36	0.35	0.36					Std. Error of Mean	0.0102198	0.0107755	0.0107755	0.0123153	0.00846562		Extract 400mgkg	0	20.18	34.72	41.32	44.44		PET = paw edema test group
100mg/kg crude extract	M4	0.26	0.32	0.36	0.35	0.37				200mg	Mean	0.266667	0.29	0.268333	0.236667	0.233333		Indomethacin (10mg/kg	0	23.19	36.81	45.66	50.9
	M5	0.27	0.35	0.39	0.38	0.38					N	6	6	6	6	6
	M6	0.24	0.31	0.35	0.35	0.36					Std. Error of Mean	0.012561	0.00632456	0.00307318	0.00614636	0.00614636
	M1	0.24	0.29	0.27	0.25	0.24				400mg	Mean	0.263333	0.265	0.25	0.23	0.215
	M2	0.25	0.28	0.26	0.24	0.23					N	6	6	6	6	6
200mg/kg crude extract	M3	0.24	0.28	0.27	0.23	0.22					Std. Error of Mean	0.00918937	0.00763763	0.00894427	0.0106458	0.00921954
	M4	0.32	0.32	0.28	0.24	0.23				+ve	Mean	0.261667	0.255	0.241667	0.213333	0.19
	M5	0.27	0.29	0.27	0.25	0.26					N	6	6	6	6	6
	M6	0.28	0.28	0.26	0.21	0.22					Std. Error of Mean	0.0101379	0.00763763	0.00749074	0.00843274	0.0057735
	M1	0.24	0.24	0.22	0.21	0.2
	M2	0.28	0.29	0.28	0.24	0.23
400mg/kg crude extract	M3	0.29	0.28	0.26	0.26	0.24
	M4	0.28	0.27	0.26	0.25	0.23
	M5	0.25	0.26	0.25	0.19	0.18
	M6	0.24	0.25	0.23	0.23	0.21
	M1	0.23	0.24	0.22	0.19	0.18
	M2	0.25	0.26	0.25	0.21	0.19
INDOMITACINE 10mg/kg	M3	0.28	0.25	0.24	0.22	0.2
	M4	0.24	0.23	0.22	0.19	0.17
	M5	0.29	0.28	0.26	0.24	0.19
	M6	0.28	0.27	0.26	0.23	0.21
																			Percent of inflammation inhibition of extract of the leaves of Clerodendrum myricoides on carrageenan-induced mice paws edema.
